# Supplementary material for: Malaria prevalence and incidence in an isolated, meso-endemic area of Mozambique
Source: PeerJ. 2015 Nov 5;3:e1370. doi: 10.7717/peerj.1370 (PMC4647567; doi:10.7717/peerj.1370)
Supplement: Data S2 [file peerj-03-1370-s004.xlsx]

## Sheet: Residents
Sheet	Data	before clinic	after clinic	Casa #	Resident	Visitor	Slide #	class	PIN/name	Sex	zona	Day	Month	Year	Age	age group	Temperatura	Fever	No fever	Weight	Used net	No net	Negative	Positive	Density	Gametocyte density	Gametocyte	malariae density	malariae	Globulin	Parasite density	gametocyte density	reader	Filtre paper	Tratado?
5	2008-02-06	1	0	7006	1	0	93			1					54	6							0	1	1	1	1	0	0	501	15.9681	15.9681		0	0
6	2008-02-07	1	0		1	0	117	1 classe							5	3							0	1	1	1	1	0	0	501	15.9681	15.9681		0	0
8	2008-02-07	1	0		1	0	159	4 classe		1					9	3							0	1	1	1	1	0	0	510	15.6863	15.6863		0	0
11	2008-02-07	1	0		1	0	208	2 classe		2					7	3							0	1	1	1	1	0	0	513	15.5945	15.5945		0	0
10	2008-02-07	1	0	7070	1	0	181	5 classe		2					12	4							0	1	1	1	1	0	0	502	15.9363	15.9363		0	0
16	2008-02-08	1	0	7080	1	0	306			1					2	2							0	1	1	1	1	0	0	507	15.7791	15.7791		0	0
17	2009-01-04	1	0	7146	1	0	301		Suleimane Alves da Fonseca	m		9	12	2003	6	3	36.6	0	1	18.7			1	0	0	1	1	0	0	518		15.444
18	2009-01-04	1	0		1	0	329		Jose Ermelindo	m		5	10	2003	6	3	36.5	0	1	16.1			1	0	0	1	1	0	0	505		15.8416
16	2009-01-04	1	0	7203	1	0	293		Abiguela Rafael	f	da lagoa	1	1	1972	37	6	36.3	0	1	55.7	1	0	1	0	0	1	1	0	0	505		15.8416
21	2009-01-04	1	0		1	0	348		Ercilio Gildo	m	b						36.3	0	1	36.8			0	1	1	1	1	0	0	518	15.444	15.444
23	2009-02-04	1	0	7408	1	0	383		Ginoca Feliciano	m	b					3	36.4	0	1	16			1	0	0	1	1	0	0	514		15.5642
25	2009-03-04	1	0	7268	1	0	408		Milton da Judite	m	a	25	6	2005	4	2	36.2	0	1	13.2	1	0	0	1	4	1	1	0	0	510	62.7451	15.6863
25	2009-03-04	1	0		1	0	413		Dadiva Catarina	f	a	24	8	1996	13	4	35.4	0	1	32.5			0	1	6	1	1	0	0	505	95.0495	15.8416
2	27/3/9	1	0	7002	1	0	33		Angelo Castro	m	a	25	6	2001	8	3	35.5	0	1	19.1			0	1	53	1	1	0	0	509	833.006	15.7171
6	28/3/9	1	0	7387	1	0	106	3 classe	Tunelca da Carla Sumalgy	f		16	10	2001	8	3	37.3	0	1	23.1			0	1	3	1	1	0	0	506	47.4308	15.8103
4	28/3/9	1	0	7246	1	0	54	2 classe	Jose Miguel	m		22	5	2001	8	3	36.6	0	1	20			0	1	2	1	1	0	0	502	31.8725	15.9363
12	30/3/9	1	0		1	0	202		Maria Pedro	f		15	6	2005	4	2	36.4	0	1	17.4			0	1	506	1	1	0	0	422	9592.42	18.9573
3	2008-01-05	1	0	7410	1	0	53			2					62	6							0	1	2	2	1	0	0	540	29.6296	14.8148		0	0
12	2008-02-07	1	0	7286	1	0	232	2 classe							8	3							0	1	2	2	1	0	0	501	31.9361	15.9681		0	0
15	2008-02-07	1	0		1	0	289	5 classe		1					8	3							0	1	2	2	1	0	0	502	31.8725	15.9363		0	0
12	2008-02-07	1	0	7232	1	0	229	2 classe							8	3							0	1	2	2	1	0	0	503	31.8091	15.9046	avelina	0	0
6	2008-02-07	1	0		1	0	120	1 classe							5	3							0	1	2	2	1	0	0	504	31.746	15.873		0	0
12	2008-02-07	1	0	7005	1	0	238	2 classe							9	3							0	1	2	2	1	0	0	505	31.6832	15.8416		0	0
11	2008-02-07	1	0		1	0	204	2 classe		2					9	3							0	1	2	2	1	0	0	505	31.6832	15.8416		0	0
11	2008-02-07	1	0	7009	1	0	214	2 classe		1					9	3							0	1	2	2	1	0	0	507	31.5582	15.7791		0	0
11	2008-02-07	1	0		1	0	205	2 classe		1					9	3							0	1	2	2	1	0	0	511	31.3112	15.6556		0	0
15	2008-02-07	1	0		1	0	284	5 classe		2					12	4							0	1	2	2	1	0	0	500	32	16		0	0
15	2008-02-07	1	0	7205?/7207?	1	0	286	5 classe		1					10	4							0	1	2	2	1	0	0	503	31.8091	15.9046		0	0
14	2008-02-07	1	0		1	0	263	5 classe		2					11	4							0	1	2	2	1	0	0	505	31.6832	15.8416		0	0
13	2008-02-07	1	0		1	0	250	3 classe		2					10	4							0	1	2	2	1	0	0	506	31.6206	15.8103		0	0
14	2008-02-07	1	0	7198	1	0	273	5 classe		2					10	4							0	1	2	2	1	0	0	507	31.5582	15.7791		0	0
6	28/3/9	1	0	7363	1	0	103	3 classe	Delto Joao	m				2000	9	3	37	0	1	26.6			0	1	107	2	1	0	0	507	1688.36	15.7791
10	28/3/9	1	0		1	0	176	5 classe	Lucia Pedro Mauricio	f		7	4	1998	11	4	36.8	0	1	34.3			0	1	6	2	1	0	0	524	91.6031	15.2672
13	30/3/9	1	0		1	0	224		Joaquim Feliciano	m		8	6	2007	2	2	36.2	0	1	13			0	1	229	2	1	0	0	503	3642.15	15.9046
13	30/3/9	1	0	7288	1	0	220		Erminia Luis	f		18	12	2007	2	2	36.4	0	1	13.3	1	0	0	1	59	2	1	0	0	504	936.508	15.873
11	30/3/9	1	0		1	0	192		Acacio Emilio	m				2005	4	2	37	0	1	13.3			0	1	1	2	1	0	0	505	15.8416	15.8416
2	2008-01-05	1	0		1	0	35			2		23	8	2007	1	2							0	1	3	3	1	0	0	528	45.4545	15.1515		0	0
5	2008-02-06	1	0	7031	1	0	100			1					1.08333	2							0	1	3	3	1	0	0	518	46.332	15.444		0	0
12	2008-02-07	1	0		1	0	240	2 classe							8	3							0	1	3	3	1	0	0	507	47.3373	15.7791		0	0
7	2008-02-07	1	0		1	0	122			1					8	3							0	1	3	3	1	0	0	507	47.3373	15.7791		0	0
11	2008-02-07	1	0	7084	1	0	206	2 classe		1					9	3							0	1	3	3	1	0	0	515	46.6019	15.534		0	0
7	2008-02-07	1	0	7435	1	0	129			2					6	3							0	1	3	3	1	0	0	519	46.2428	15.4143		0	0
14	2008-02-07	1	0	7259?	1	0	275	5 classe		2					19	4							0	1	3	3	1	0	0	500	48	16		0	0
9	2008-02-07	1	0	7253	1	0	165	5 classe		2					11	4							0	1	3	3	1	0	0	503	47.7137	15.9046		0	0
9	2008-02-07	1	0	7609	1	0	171	5 classe		2					12	4							0	1	3	3	1	0	0	505	47.5248	15.8416		0	0
10	2008-02-07	1	0	7185	1	0	182	5 classe		1					11	4							0	1	3	3	1	0	0	507	47.3373	15.7791		0	0
14	2008-02-07	1	0	7488	1	0	262	5 classe		2					10	4							0	1	3	3	1	0	0	509	47.1513	15.7171		0	0
3	2008-01-05	1	0	7472	1	0	52			1					40	6							0	1	4	4	1	0	0	531	60.2637	15.0659		0	0
5	2008-02-06	1	0		1	0	82			1					7	3							0	1	4	4	1	0	0	509	62.8684	15.7171		0	0
10	2008-02-07	1	0	7336	1	0	192	5 classe		1					12	4							0	1	4	4	1	0	0	508	62.9921	15.748		0	0
15	2008-02-07	1	0	7185	1	0	285	5 classe		2					10	4							0	1	4	4	1	0	0	510	62.7451	15.6863		0	0
16	2008-02-08	1	0		1	0	318			1					20	5							1	1	4	4	1	0	0	517	61.8956	15.4739		0	0
23	2009-02-04	1	0	7331	1	0	386		Belinha Carlos	f	b					4	36.4	0	1	30.7	1	0	0	1	11	4	1	0	0	516	170.543	15.5039
5	2008-02-06	1	0	7007	1	0	96			1					18	4							0	1	5	5	1	0	0	515	77.6699	15.534		0	0
13	2008-02-07	1	0	7286	1	0	252	3 classe		1					8	3							0	1	5	5	1	0	0	503	79.5229	15.9046		0	0
10	2008-02-07	1	0		1	0	198	2 classe		1					7	3							0	1	5	5	1	0	0	506	79.0514	15.8103		0	0
14	2008-02-07	1	0	7470	1	0	261	3 classe		1					7	3							0	1	5	5	1	0	0	507	78.8955	15.7791		0	0
12	2008-02-07	1	0		1	0	227	2 classe							9	3							0	1	5	5	1	0	0	524	76.3359	15.2672		0	0
10	2008-02-07	1	0	7773	1	0	189	5 classe		1					13	4							0	1	5	5	1	0	0	506	79.0514	15.8103		0	0
16	2008-02-08	1	0	7439	1	0	301			2					72	6							0	1	5	5	1	0	0	500	80	16		0	0
18	2009-01-04	1	0		1	0	313		Laura Amancio	f		10	11	2008	1	2	36.7	0	1	8	1	0	0	1	48	5	1	0	0	511	751.468	15.6556
8	2008-02-07	1	0		1	0	160	4 classe		1					16	4							0	1	6	6	1	0	0	508	94.4882	15.748		0	0
5	2008-02-06	1	0		1	0	81			1					10	4							0	1	7	7	1	0	0	503	111.332	15.9046		0	0
13	2008-02-07	1	0	7430	1	0	246	3 classe		1					7	3							0	1	7	7	1	0	0	501	111.776	15.9681		0	0
10	2008-02-07	1	0		1	0	191	5 classe		1					13	4							0	1	7	7	1	0	0	501	111.776	15.9681		0	0
9	2008-02-07	1	0		1	0	168	5 classe		2					10	4							0	1	7	7	1	0	0	519	107.9	15.4143		0	0
4	2008-02-06	1	0		1	0	71			1													0	1	8	8	1	0	0	519	123.314	15.4143		0	0
7	2008-02-07	1	0		1	0	121			2					7	3							0	1	8	8	1	0	0	504	126.984	15.873		0	0
17	2008-02-27	1	0		1	0	321			2					77	6							0	1	8	8	1	0	0	509	125.737	15.7171		0	0
8	2008-02-07	1	0	7415	1	0	158	4 classe		1					8	3							0	1	9	9	1	0	0	500	144	16		0	0
12	2008-02-07	1	0		1	0	225	2 classe							9	3							0	1	9	9	1	0	0	509	141.454	15.7171		0	0
17	2008-02-27	1	0		1	0	330			2					4	2							0	1	9	9	1	0	0	510	141.176	15.6863		0	0
11	2008-02-07	1	0	7235	1	0	216	2 classe		1					9	3							0	1	10	10	1	0	0	509	157.171	15.7171		0	0
13	2008-02-07	1	0	7236	1	0	242	3 classe		2					11	4							0	1	10	10	1	0	0	504	158.73	15.873		0	0
6	2008-02-07	1	0		1	0	113	1 classe							5	3							0	1	11	11	1	0	0	516	170.543	15.5039		0	0
7	2008-02-07	1	0		1	0	133			2					6	3							0	1	11	11	1	0	0	525	167.619	15.2381		0	0
9	2008-02-07	1	0		1	0	173	5 classe		2					11	4							0	1	11	11	1	0	0	504	174.603	15.873		0	0
12	2008-02-07	1	0	7228	1	0	235	2 classe							10	4							0	1	11	11	1	0	0	513	171.54	15.5945		0	0
6	28/3/9	1	0	7492	1	0	101	3 classe	Maura Leticia	f						3	36.8	0	1	27.5			1	0	0	11	1	0	0	517		15.4739
6	2008-02-06	1	0		1	0	107																0	1	12	12	1	0	0	512	187.5	15.625		0	0
13	2008-02-07	1	0		1	0	249	3 classe		2					10	4							0	1	12	12	1	0	0	500	192	16		0	0
15	2008-02-07	1	0	7109	1	0	290	5 classe		1					10	4							0	1	12	12	1	0	0	506	189.723	15.8103		0	0
6	2008-02-07	1	0		1	0	116	1 classe							5	3							0	1	13	13	1	0	0	513	202.729	15.5945		0	0
4	2008-02-06	1	0	7375	1	0	78			2		3	9	2003	5	3							0	1	14	14	1	0	0	507	220.907	15.7791		0	0
6	2008-02-07	1	0		1	0	119	1 classe							5	3							0	1	14	14	1	0	0	526	212.928	15.2091		0	0
8	2008-02-07	1	0	7347	1	0	152	4 classe		1					10	4							0	1	14	14	1	0	0	512	218.75	15.625		0	0
9	2008-02-07	1	0		1	0	167	5 classe		2					12	4							0	1	14	14	1	0	0	520	215.385	15.3846		0	0
7	2008-02-07	1	0		1	0	134			1					7	3							0	1	15	15	1	0	0	504	238.095	15.873		0	0
10	28/3/9	1	0	7192	1	0	175	5 classe	Emilia Tiago	f		28	5	1994	15	4	36.4	0	1	54.4			0	1	2	15	1	0	0	526	30.4183	15.2091
8	2008-02-07	1	0		1	0	153	4 classe		1					9	3							0	1	16	16	1	0	0	528	242.424	15.1515		0	0
6	2008-02-07	1	0		1	0	110	1 classe							5	3							0	1	16	16	1	0	0	531	241.055	15.0659		0	0
13	2008-02-07	1	0		1	0	253	3 classe		2					11	4							0	1	16	16	1	0	0	506	252.964	15.8103		0	0
8	2008-02-07	1	0	7305	1	0	148	4 classe		1					10	4							0	1	17	17	1	0	0	518	262.548	15.444		0	0
10	2008-02-07	1	0	7623	1	0	193	5 classe		2					12	4							0	1	17	17	1	0	0	519	262.042	15.4143		0	0
10	2008-02-07	1	0		1	0	194	5 classe		2					12	4							0	1	19	19	1	0	0	522	291.188	15.3257		0	0
6	2008-02-07	1	0		1	0	114	1 classe							5	3							0	1	20	20	1	0	0	500	320	16		0	0
7	2008-02-07	1	0	7192	1	0	130			2					7	3							0	1	20	20	1	0	0	532	300.752	15.0376		0	0
5	2008-02-06	1	0		1	0	90			2					15	4							0	1	21	21	1	0	0	510	329.412	15.6863		0	0
8	2008-02-07	1	0		1	0	141	4 classe		1					10	4							0	1	21	21	1	0	0	506	332.016	15.8103		0	0
11	2008-02-07	1	0		1	0	213	2 classe		2					9	3							0	1	23	23	1	0	0	502	366.534	15.9363		0	0
7	2008-02-07	1	0	7289	1	0	127			1					6	3							0	1	24	24	1	0	0	510	376.471	15.6863		0	0
16	2008-02-08	1	0	7083	1	0	308			2					4	2							0	1	24	24	1	0	0	502	382.47	15.9363		0	0
11	2008-02-07	1	0	7235	1	0	217	2 classe		1					9	3							0	1	26	26	1	0	0	511	407.045	15.6556		0	0
9	2008-02-07	1	0	7460	1	0	172	5 classe		2					12	4							0	1	28	28	1	0	0	516	434.109	15.5039		0	0
12	2008-02-07	1	0	7286	1	0	233	2 classe							10	4							0	1	29	29	1	0	0	504	460.317	15.873		0	0
11	2008-02-07	1	0	7224	1	0	219	2 classe		2					7	3							0	1	30	30	1	0	0	504	476.19	15.873		0	0
8	2008-02-07	1	0	7077/7084?	1	0	157	4 classe		1					9	3							0	1	42	42	1	0	0	521	644.914	15.3551		0	0
11	2008-02-07	1	0		1	0	207	2 classe		2					7	3							0	1	42	42	1	0	0	521	644.914	15.3551		0	0
11	2008-02-07	1	0		1	0	211	2 classe		1					9	3							0	1	45	45	1	0	0	508	708.661	15.748		0	0
14	2008-02-07	1	0	7236	1	0	280	5 classe		2					10	4							0	1	46	46	1	0	0	504	730.159	15.873		0	0
7	2008-02-07	1	0		1	0	126			1					6	3							0	1	56	56	1	0	0	509	880.157	15.7171		0	0
8	2008-02-07	1	0	7173	1	0	149	4 classe		1					9	3							0	1	61	61	1	0	0	503	970.179	15.9046		0	0
17	2009-01-04	1	0		1	0	296		Dinalva Alcidio	f		21	12	2005	4	2	37.1	0	1	14.1			0	1	407	61	1	0	0	508	6409.45	15.748
7	2008-02-07	1	0		1	0	125			2					6	3							0	1	64	64	1	0	0	522	980.843	15.3257		0	0
6	2008-02-07	1	0		1	0	112	1 classe							5	3							0	1	68	68	1	0	0	529	1028.36	15.1229		0	0
17	2008-02-27	1	0		1	0	334			2					2.41667	2							0	1	71	71	1	0	0	502	1131.47	15.9363		0	0
7	2008-02-07	1	0		1	0	135			1					7	3							0	1	72	72	1	0	0	502	1147.41	15.9363		0	0
14	2008-02-07	1	0		1	0	274	5 classe		2					11	4							0	1	77	77	1	0	0	508	1212.6	15.748		0	0
15	2008-02-07	1	0	7353	1	0	281	5 classe		2					11	4							0	1	80	80	1	0	0	501	1277.45	15.9681		0	0
7	2008-02-07	1	0		1	0	124			1					6	3							0	1	98	98	1	0	0	511	1534.25	15.6556		0	0
9	2008-02-07	1	0		1	0	162	4 classe		2					9	3							0	1	100	100	1	0	0	500	1600	16		0	0
9	2008-02-07	1	0	7206	1	0	177	5 classe		1					11	4							0	1	124	124	1	0	0	504	1968.25	15.873		0	0
4	2008-02-06	1	0		1	0	80			1					4	2							0	1	126	126	1	0	0	517	1949.71	15.4739		0	0
10	2008-02-07	1	0	7630	1	0	188	5 classe		1					12	4							0	1	247	247	1	0	0	502	3936.25	15.9363		0	0
3	2008-01-05	1	0	7260	1	0	41			1		18	2	1986	22	5							0	1	310	310	1	0	0	512	4843.75	15.625		0	0
2	2008-01-05	1	0		1	0	23			1		22	9	2005	3	2							0	1	506	506	1	0	0	325	12455.4	24.6154		0	0
1	2008-01-05	1	0		1	0	20			1		14	9	1961	47	6							0	1	506	506	1	0	0	56	72285.7	142.857		0	0
6	2008-02-07	1	0		1	0	118	1 classe							5	3							0	1	508	508	1	0	0	124	32774.2	64.5161		0	0
1	2008-01-05	1	0	7173	1	0	7			2		24	9	2006	2	2							0	1	514	514	1	0	0	117	35145.3	68.3761		0	0
2	2008-01-05	1	0		1	0	31			2		15	11	2004	4	2							0	1	515	515	1	0	0	232	17758.6	34.4828		0	0
1	2008-01-05	1	0		1	0	14			1		8	2	2000	8	3							0	1	521	521	1	0	0	14	297714	571.429		0	0
3	2008-01-05	1	0	7132	1	0	46			1					4	2							0	1	522	522	1	0	0	205	20370.7	39.0244		0	0
16	2008-02-08	1	0		1	0	317			2		12	12	2005	3	2							0	1	598	598	1	0	0	85	56282.4	94.1176		0	0
2	2008-01-05	1	0		1	0	25			1		14	2	2006	2	2							0	1	610	610	1	0	0	78	62564.1	102.564		0	0
3	2008-02-06	1	0	7212	1	0	54			1					51	6							0	1	679	679	1	0	0	68	79882.4	117.647		0	0
1	2008-01-05	1	0	7002	1	0	1			1		3	2	2007	1	2							1	0	0	0	0	0	0	0				0	0
3	2008-01-05	1	0	7054	1	0	44			2		17	7	2007	1	2							1	0	0	0	0	0	0	0				0	0
3	2008-01-05	1	0	7059	1	0	42			2		11	9	2007	1	2							1	0	0	0	0	0	0	0				0	0
2	2008-01-05	1	0	7179	1	0	39			1		10	7	2007	1	2							1	0	0	0	0	0	0	0				0	0
2	2008-01-05	1	0	7179	1	0	37			2		25	8	2005	3	2							1	0	0	0	0	0	0	0				0	0
2	2008-01-05	1	0	7184	1	0	33			2		8	8	2007	1	2							1	0	0	0	0	0	0	0				0	0
2	2008-01-05	1	0	7260	1	0	40			1		20	2	2005	3	2							1	0	0	0	0	0	0	0				0	0
1	2008-01-05	1	0	7289	1	0	4			1		2	9	2004	4	2							1	0	0	0	0	0	0	0				0	0
1	2008-01-05	1	0	7426	1	0	9			2		8	10	2006	2	2							1	0	0	0	0	0	0	0				0	0
2	2008-01-05	1	0	7751	1	0	21			1		16	2	2006	2	2							1	0	0	0	0	0	0	0				0	0
1	2008-01-05	1	0		1	0	5			1		18	8	2007	1	2							1	0	0	0	0	0	0	0				0	0
2	2008-01-05	1	0		1	0	24			1		1	1	2007	1	2							1	0	0	0	0	0	0	0				0	0
1	2008-01-05	1	0		1	0	16			2		12	4	2006	2	2							1	0	0	0	0	0	0	0				0	0
1	2008-01-05	1	0		1	0	11			2		8	6	2006	2	2							1	0	0	0	0	0	0	0				0	0
2	2008-01-05	1	0		1	0	29			1		13	9	2006	2	2							1	0	0	0	0	0	0	0				0	0
2	2008-01-05	1	0	7057	1	0	27			2					8	3							1	0	0	0	0	0	0	0				0	0
1	2008-01-05	1	0	7426	1	0	12			1		5	5	2003	5	3							1	0	0	0	0	0	0	0				0	0
2	2008-01-05	1	0	7145	1	0	30			1		27	6	1990	18	4							1	0	0	0	0	0	0	0				0	0
2	2008-01-05	1	0	7184	1	0	34			1		4	10	1990	18	4							1	0	0	0	0	0	0	0				0	0
1	2008-01-05	1	0	7281	1	0	19			1		3	1	1991	17	4							1	0	0	0	0	0	0	0				0	0
1	2008-01-05	1	0		1	0	13			1		8	8	1998	10	4							1	0	0	0	0	0	0	0				0	0
3	2008-01-05	1	0	7054	1	0	45			1		7	1	1988	20	5							1	0	0	0	0	0	0	0				0	0
3	2008-01-05	1	0	7059	1	0	43			1		21	4	1987	21	5							1	0	0	0	0	0	0	0				0	0
2	2008-01-05	1	0	7179	1	0	38			1		10	10	1974	34	5							1	0	0	0	0	0	0	0				0	0
2	2008-01-05	1	0	7182	1	0	36			1		22	8	1983	25	5							1	0	0	0	0	0	0	0				0	0
1	2008-01-05	1	0	7228	1	0	3			1		2	4	1982	26	5							1	0	0	0	0	0	0	0				0	0
1	2008-01-05	1	0	7425	1	0	10			1		9	3	1979	29	5							1	0	0	0	0	0	0	0				0	0
1	2008-01-05	1	0	7495	1	0	6			1					27	5							1	0	0	0	0	0	0	0				0	0
2	2008-01-05	1	0	7751	1	0	22			1		16	11	1986	22	5							1	0	0	0	0	0	0	0				0	0
2	2008-01-05	1	0	7200?	1	0	26			1		12	7	1980	28	5							1	0	0	0	0	0	0	0				0	0
1	2008-01-05	1	0		1	0	17			1					21	5							1	0	0	0	0	0	0	0				0	0
2	2008-01-05	1	0		1	0	32			1		11	5	1985	23	5							1	0	0	0	0	0	0	0				0	0
1	2008-01-05	1	0	7002	1	0	2			1		8	2	1960	48	6							1	0	0	0	0	0	0	0				0	0
1	2008-01-05	1	0	7173	1	0	8			1		2	11	1968	40	6							1	0	0	0	0	0	0	0				0	0
1	2008-01-05	1	0	7192	1	0	18			1					40	6							1	0	0	0	0	0	0	0				0	0
3	2008-01-05	1	0	7283	1	0	49			1					69	6							1	0	0	0	0	0	0	0				0	0
3	2008-01-05	1	0	7601	1	0	48			1					73	6							1	0	0	0	0	0	0	0				0	0
2	2008-01-05	1	0	7057?	1	0	28			1		1	1	1961	47	6							1	0	0	0	0	0	0	0				0	0
3	2008-01-05	1	0	7621/1	1	0	51			1					73	6							1	0	0	0	0	0	0	0				0	0
1	2008-01-05	1	0		1	0	15			1		16	8	1967	41	6							1	0	0	0	0	0	0	0				0	0
3	2008-01-05	1	0	7602	1	0	50			1													1	0	0	0	0	0	0	0				0	0
3	2008-01-05	1	0	7613	1	0	47			1													1	0	0	0	0	0	0	0				0	0
3	2008-02-05	1	0	7430	1	0	60			2													1	0	0	0	0	0	0	0				0	0
5	2008-02-06	1	0	7009	1	0	97			1					1.08333	2							1	0	0	0	0	0	0	0				0	0
5	2008-02-06	1	0		1	0	83			2					3	2							1	0	0	0	0	0	0	0				0	0
5	2008-02-06	1	0		1	0	85			2					3	2							1	0	0	0	0	0	0	0				0	0
5	2008-02-06	1	0	7008	1	0	99			1					5	3							1	0	0	0	0	0	0	0				0	0
4	2008-02-06	1	0	7418	1	0	79			2		13	4	2002	6	3							1	0	0	0	0	0	0	0				0	0
5	2008-02-06	1	0	7003	1	0	89			1					11	4							1	0	0	0	0	0	0	0				0	0
5	2008-02-06	1	0	7006	1	0	94			2					17	4							1	0	0	0	0	0	0	0				0	0
5	2008-02-06	1	0	7007	1	0	95			1					16	4							1	0	0	0	0	0	0	0				0	0
5	2008-02-06	1	0	7008	1	0	98			1					37	5							1	0	0	0	0	0	0	0				0	0
5	2008-02-06	1	0	7019	1	0	87			2					31	5							1	0	0	0	0	0	0	0				0	0
4	2008-02-06	1	0	7380	1	0	70			1					31	5							1	0	0	0	0	0	0	0				0	0
4	2008-02-06	1	0		1	0	65			2					25	5							1	0	0	0	0	0	0	0				0	0
5	2008-02-06	1	0		1	0	84			1					28	5							1	0	0	0	0	0	0	0				0	0
4	2008-02-06	1	0		1	0	63			2					31	5							1	0	0	0	0	0	0	0				0	0
5	2008-02-06	1	0		1	0	86			1					32	5							1	0	0	0	0	0	0	0				0	0
5	2008-02-06	1	0	7005	1	0	91			2					72	6							1	0	0	0	0	0	0	0				0	0
5	2008-02-06	1	0	7017	1	0	88			2					51	6							1	0	0	0	0	0	0	0				0	0
4	2008-02-06	1	0	7142	1	0	75			1		1	9	1958	50	6							1	0	0	0	0	0	0	0				0	0
3	2008-02-06	1	0	7165	1	0	56			1					69	6							1	0	0	0	0	0	0	0				0	0
3	2008-02-06	1	0	7367	1	0	57			1					60	6							1	0	0	0	0	0	0	0				0	0
4	2008-02-06	1	0	7378	1	0	67			1					44	6							1	0	0	0	0	0	0	0				0	0
4	2008-02-06	1	0	7380	1	0	69			1		11	9	1958	50	6							1	0	0	0	0	0	0	0				0	0
3	2008-02-06	1	0	7407	1	0	55			1					62	6							1	0	0	0	0	0	0	0				0	0
4	2008-02-06	1	0	7456	1	0	61			1					45	6							1	0	0	0	0	0	0	0				0	0
4	2008-02-06	1	0	7457	1	0	66			2					53	6							1	0	0	0	0	0	0	0				0	0
4	2008-02-06	1	0	7458	1	0	72			1					54	6							1	0	0	0	0	0	0	0				0	0
4	2008-02-06	1	0	7458	1	0	73			2					54	6							1	0	0	0	0	0	0	0				0	0
3	2008-02-06	1	0	7726	1	0	59			1					40	6							1	0	0	0	0	0	0	0				0	0
4	2008-02-06	1	0	7176	1	0	64			1													1	0	0	0	0	0	0	0				0	0
4	2008-02-06	1	0	7300	1	0	62			1													1	0	0	0	0	0	0	0				0	0
4	2008-02-06	1	0	7330	1	0	77			1													1	0	0	0	0	0	0	0				0	0
5	2008-02-06	1	0	7471	1	0	92			1													1	0	0	0	0	0	0	0				0	0
4	2008-02-06	1	0	7621	1	0	76			1													1	0	0	0	0	0	0	0				0	0
3	2008-02-06	1	0		1	0	58			1													1	0	0	0	0	0	0	0				0	0
4	2008-02-06	1	0		1	0	68			1													1	0	0	0	0	0	0	0				0	0
4	2008-02-06	1	0		1	0	74			2													1	0	0	0	0	0	0	0				0	0
6	2008-02-06	1	0		1	0	101																1	0	0	0	0	0	0	0				0	0
6	2008-02-06	1	0		1	0	102																1	0	0	0	0	0	0	0				0	0
6	2008-02-06	1	0		1	0	103																1	0	0	0	0	0	0	0				0	0
6	2008-02-06	1	0		1	0	104																1	0	0	0	0	0	0	0				0	0
6	2008-02-06	1	0		1	0	105																1	0	0	0	0	0	0	0				0	0
6	2008-02-06	1	0		1	0	106																1	0	0	0	0	0	0	0				0	0
6	2008-02-06	1	0		1	0	108																1	0	0	0	0	0	0	0				0	0
6	2008-02-06	1	0		1	0	109																1	0	0	0	0	0	0	0				0	0
11	2008-02-07	1	0	7002	1	0	203	2 classe		2					9	3							1	0	0	0	0	0	0	0				0	0
14	2008-02-07	1	0	7009	1	0	265	5 classe		1					9	3							1	0	0	0	0	0	0	0				0	0
12	2008-02-07	1	0	7013	1	0	230	2 classe							6	3							1	0	0	0	0	0	0	0				0	0
7	2008-02-07	1	0	7023	1	0	137	4 classe		2					9	3							1	0	0	0	0	0	0	0				0	0
13	2008-02-07	1	0	7060	1	0	257	3 classe		1					8	3							1	0	0	0	0	0	0	0				0	0
13	2008-02-07	1	0	7086	1	0	256	3 classe		2					9	3							1	0	0	0	0	0	0	0				0	0
7	2008-02-07	1	0	7096	1	0	123			2					8	3							1	0	0	0	0	0	0	0				0	0
13	2008-02-07	1	0	7118	1	0	259	3 classe		1					9	3							1	0	0	0	0	0	0	0				0	0
12	2008-02-07	1	0	7130	1	0	239	2 classe							7	3							1	0	0	0	0	0	0	0				0	0
12	2008-02-07	1	0	7150	1	0	222	2 classe							9	3							1	0	0	0	0	0	0	0				0	0
13	2008-02-07	1	0	7185	1	0	243	3 classe		2					9	3							1	0	0	0	0	0	0	0				0	0
13	2008-02-07	1	0	7197	1	0	254	3 classe		2					7	3							1	0	0	0	0	0	0	0				0	0
8	2008-02-07	1	0	7202	1	0	155	4 classe		1					9	3							1	0	0	0	0	0	0	0				0	0
13	2008-02-07	1	0	7221	1	0	260	3 classe		1					8	3							1	0	0	0	0	0	0	0				0	0
12	2008-02-07	1	0	7237	1	0	224	2 classe							9	3							1	0	0	0	0	0	0	0				0	0
14	2008-02-07	1	0	7246	1	0	276	5 classe		1					8	3							1	0	0	0	0	0	0	0				0	0
10	2008-02-07	1	0	7279	1	0	199	2 classe		1					9	3							1	0	0	0	0	0	0	0				0	0
8	2008-02-07	1	0	7289	1	0	147	4 classe		1					8	3							1	0	0	0	0	0	0	0				0	0
8	2008-02-07	1	0	7303	1	0	151	4 classe		2					9	3							1	0	0	0	0	0	0	0				0	0
8	2008-02-07	1	0	7307	1	0	150	4 classe		2					9	3							1	0	0	0	0	0	0	0				0	0
11	2008-02-07	1	0	7327	1	0	212	2 classe		2					8	3							1	0	0	0	0	0	0	0				0	0
12	2008-02-07	1	0	7348	1	0	226	2 classe							9	3							1	0	0	0	0	0	0	0				0	0
11	2008-02-07	1	0	7365	1	0	202	2 classe		1					9	3							1	0	0	0	0	0	0	0				0	0
13	2008-02-07	1	0	7366	1	0	251	3 classe		1					8	3							1	0	0	0	0	0	0	0				0	0
12	2008-02-07	1	0	7377	1	0	223	2 classe							7	3							1	0	0	0	0	0	0	0				0	0
13	2008-02-07	1	0	7411	1	0	241	3 classe		1					8	3							1	0	0	0	0	0	0	0				0	0
15	2008-02-07	1	0	7415	1	0	292	5 classe		1					9	3							1	0	0	0	0	0	0	0				0	0
11	2008-02-07	1	0	7453	1	0	201	2 classe		1					9	3							1	0	0	0	0	0	0	0				0	0
11	2008-02-07	1	0	7453	1	0	209	2 classe		2					9	3							1	0	0	0	0	0	0	0				0	0
12	2008-02-07	1	0	7462	1	0	231	2 classe							6	3							1	0	0	0	0	0	0	0				0	0
8	2008-02-07	1	0	7466	1	0	146	4 classe		2					8	3							1	0	0	0	0	0	0	0				0	0
13	2008-02-07	1	0	7488	1	0	248	3 classe		1					8	3							1	0	0	0	0	0	0	0				0	0
6	2008-02-07	1	0		1	0	111	1 classe							5	3							1	0	0	0	0	0	0	0				0	0
6	2008-02-07	1	0		1	0	115	1 classe							5	3							1	0	0	0	0	0	0	0				0	0
11	2008-02-07	1	0		1	0	215	2 classe		1					8	3							1	0	0	0	0	0	0	0				0	0
11	2008-02-07	1	0		1	0	218	2 classe		2					9	3							1	0	0	0	0	0	0	0				0	0
10	2008-02-07	1	0		1	0	197	2 classe		2					9	3							1	0	0	0	0	0	0	0				0	0
11	2008-02-07	1	0		1	0	210	2 classe		2					9	3							1	0	0	0	0	0	0	0				0	0
11	2008-02-07	1	0		1	0	220	2 classe		1					9	3							1	0	0	0	0	0	0	0				0	0
12	2008-02-07	1	0		1	0	221	2 classe							9	3							1	0	0	0	0	0	0	0				0	0
13	2008-02-07	1	0		1	0	258	3 classe		1					7	3							1	0	0	0	0	0	0	0				0	0
13	2008-02-07	1	0		1	0	245	3 classe		1					8	3							1	0	0	0	0	0	0	0				0	0
13	2008-02-07	1	0		1	0	247	3 classe		2					8	3							1	0	0	0	0	0	0	0				0	0
7	2008-02-07	1	0		1	0	138	4 classe		1					9	3							1	0	0	0	0	0	0	0				0	0
7	2008-02-07	1	0		1	0	139	4 classe		1					9	3							1	0	0	0	0	0	0	0				0	0
7	2008-02-07	1	0		1	0	128			1					7	3							1	0	0	0	0	0	0	0				0	0
7	2008-02-07	1	0		1	0	131			2					7	3							1	0	0	0	0	0	0	0				0	0
7	2008-02-07	1	0		1	0	132			2					7	3							1	0	0	0	0	0	0	0				0	0
10	2008-02-07	1	0		1	0	200	2 classe		1					9	3							0	0	0	0	0	32	1	508				0	0
9	2008-02-07	1	0	7050	1	0	176	5 classe		1					10	4							1	0	0	0	0	0	0	0				0	0
9	2008-02-07	1	0	7052	1	0	180	5 classe		2					15	4							1	0	0	0	0	0	0	0				0	0
14	2008-02-07	1	0	7070	1	0	270	5 classe		2					10	4							1	0	0	0	0	0	0	0				0	0
15	2008-02-07	1	0	7137	1	0	287	5 classe		1					12	4							1	0	0	0	0	0	0	0				0	0
13	2008-02-07	1	0	7149	1	0	244	3 classe		1					11	4							1	0	0	0	0	0	0	0				0	0
14	2008-02-07	1	0	7187	1	0	268	5 classe		2					10	4							1	0	0	0	0	0	0	0				0	0
10	2008-02-07	1	0	7192	1	0	183	5 classe		2					11	4							1	0	0	0	0	0	0	0				0	0
14	2008-02-07	1	0	7208	1	0	269	5 classe		2					12	4							1	0	0	0	0	0	0	0				0	0
14	2008-02-07	1	0	7216	1	0	278	5 classe		1					10	4							1	0	0	0	0	0	0	0				0	0
15	2008-02-07	1	0	7237	1	0	293	5 classe		1					12	4							1	0	0	0	0	0	0	0				0	0
14	2008-02-07	1	0	7245	1	0	272	5 classe		2					14	4							1	0	0	0	0	0	0	0				0	0
9	2008-02-07	1	0	7264	1	0	174	5 classe		1					10	4							1	0	0	0	0	0	0	0				0	0
14	2008-02-07	1	0	7269	1	0	264	5 classe		1					12	4							1	0	0	0	0	0	0	0				0	0
8	2008-02-07	1	0	7279	1	0	142	4 classe		1					10	4							1	0	0	0	0	0	0	0				0	0
9	2008-02-07	1	0	7282	1	0	164	5 classe		2					14	4							1	0	0	0	0	0	0	0				0	0
12	2008-02-07	1	0	7303	1	0	234	2 classe							11	4							1	0	0	0	0	0	0	0				0	0
8	2008-02-07	1	0	7303	1	0	154	4 classe		1					11	4							1	0	0	0	0	0	0	0				0	0
15	2008-02-07	1	0	7306	1	0	282	5 classe		2					11	4							1	0	0	0	0	0	0	0				0	0
14	2008-02-07	1	0	7322	1	0	277	5 classe		2					14	4							1	0	0	0	0	0	0	0				0	0
15	2008-02-07	1	0	7328	1	0	283	5 classe		1					10	4							1	0	0	0	0	0	0	0				0	0
14	2008-02-07	1	0	7329	1	0	279	5 classe		1					10	4							1	0	0	0	0	0	0	0				0	0
8	2008-02-07	1	0	7363	1	0	143	4 classe		1					10	4							1	0	0	0	0	0	0	0				0	0
10	2008-02-07	1	0	7365	1	0	187	5 classe		1					11	4							1	0	0	0	0	0	0	0				0	0
9	2008-02-07	1	0	7371	1	0	170	5 classe		2					11	4							1	0	0	0	0	0	0	0				0	0
15	2008-02-07	1	0	7373	1	0	291	5 classe		1					11	4							1	0	0	0	0	0	0	0				0	0
14	2008-02-07	1	0	7377	1	0	271	5 classe		1					10	4							1	0	0	0	0	0	0	0				0	0
10	2008-02-07	1	0	7430	1	0	184	5 classe		1					12	4							1	0	0	0	0	0	0	0				0	0
12	2008-02-07	1	0	7437	1	0	237	2 classe							12	4							1	0	0	0	0	0	0	0				0	0
9	2008-02-07	1	0	7448	1	0	175	5 classe		1					10	4							1	0	0	0	0	0	0	0				0	0
9	2008-02-07	1	0	7473	1	0	178	5 classe		1					10	4							1	0	0	0	0	0	0	0				0	0
13	2008-02-07	1	0	7474	1	0	255	3 classe		1					12	4							1	0	0	0	0	0	0	0				0	0
9	2008-02-07	1	0	7600	1	0	161	4 classe		2					10	4							1	0	0	0	0	0	0	0				0	0
8	2008-02-07	1	0	7622	1	0	144	4 classe		2					10	4							1	0	0	0	0	0	0	0				0	0
12	2008-02-07	1	0	7627	1	0	228	2 classe							10	4							1	0	0	0	0	0	0	0				0	0
15	2008-02-07	1	0	7634	1	0	288	5 classe		1					11	4							1	0	0	0	0	0	0	0				0	0
9	2008-02-07	1	0	7639	1	0	179	5 classe		1					14	4							1	0	0	0	0	0	0	0				0	0
7	2008-02-07	1	0	7843	1	0	140	4 classe		2					12	4							1	0	0	0	0	0	0	0				0	0
12	2008-02-07	1	0		1	0	236	2 classe							10	4							1	0	0	0	0	0	0	0				0	0
8	2008-02-07	1	0		1	0	145	4 classe		2					12	4							1	0	0	0	0	0	0	0				0	0
9	2008-02-07	1	0		1	0	163	4 classe		2					15	4							1	0	0	0	0	0	0	0				0	0
9	2008-02-07	1	0		1	0	166	5 classe		2					12	4							1	0	0	0	0	0	0	0				0	0
10	2008-02-07	1	0		1	0	186	5 classe		1					12	4							1	0	0	0	0	0	0	0				0	0
10	2008-02-07	1	0		1	0	190	5 classe		1					12	4							1	0	0	0	0	0	0	0				0	0
10	2008-02-07	1	0		1	0	185	5 classe		1					13	4							1	0	0	0	0	0	0	0				0	0
9	2008-02-07	1	0		1	0	169	5 classe		2					14	4							1	0	0	0	0	0	0	0				0	0
15	2008-02-07	1	0		1	0	294	5 classe		1					15	4							1	0	0	0	0	0	0	0				0	0
14	2008-02-07	1	0		1	0	266	5 classe		1					16	4							1	0	0	0	0	0	0	0				0	0
10	2008-02-07	1	0		1	0	195	5 classe		2					17	4							1	0	0	0	0	0	0	0				0	0
14	2008-02-07	1	0		1	0	267	5 classe		2					11	4							0	0	0	0	0	3	1	528				0	0
10	2008-02-07	1	0		1	0	196	adulto		1					31	5							1	0	0	0	0	0	0	0				0	0
8	2008-02-07	1	0		1	0	156	adulto		1					34	5							1	0	0	0	0	0	0	0				0	0
7	2008-02-07	1	0		1	0	136			2					25	5							1	0	0	0	0	0	0	0				0	0
16	2008-02-08	1	0	7105	1	0	309			2					1.67	2							1	0	0	0	0	0	0	0				0	0
16	2008-02-08	1	0	7752	1	0	310			1		15	3	2005	3	2							1	0	0	0	0	0	0	0				0	0
16	2008-02-08	1	0	7752	1	0	311			2		11	3	2003	5	3							1	0	0	0	0	0	0	0				0	0
16	2008-02-08	1	0	7440	1	0	302			2					18	4							1	0	0	0	0	0	0	0				0	0
16	2008-02-08	1	0	7021	1	0	315			2					23	5							1	0	0	0	0	0	0	0				0	0
16	2008-02-08	1	0	7080	1	0	307			1					22	5							1	0	0	0	0	0	0	0				0	0
16	2008-02-08	1	0	7105	1	0	312			1					38	5							1	0	0	0	0	0	0	0				0	0
16	2008-02-08	1	0	7224	1	0	314			2					24	5							1	0	0	0	0	0	0	0				0	0
16	2008-02-08	1	0	7273	1	0	303			1					36	5							1	0	0	0	0	0	0	0				0	0
16	2008-02-08	1	0	7452	1	0	316			1					37	5							1	0	0	0	0	0	0	0				0	0
15	2008-02-08	1	0	7050	1	0	299			2					74	6							1	0	0	0	0	0	0	0				0	0
16	2008-02-08	1	0	7434	1	0	319			2					53	6							1	0	0	0	0	0	0	0				0	0
15	2008-02-08	1	0	7536	1	0	295			2					67	6							1	0	0	0	0	0	0	0				0	0
16	2008-02-08	1	0	7317	1	0	305			1													1	0	0	0	0	0	0	0				0	0
16	2008-02-08	1	0	7363	1	0	292			1													1	0	0	0	0	0	0	0				0	0
15	2008-02-08	1	0	7441	1	0	298			1													1	0	0	0	0	0	0	0				0	0
15	2008-02-08	1	0	7499	1	0	300			1													1	0	0	0	0	0	0	0				0	0
15	2008-02-08	1	0		1	0	296			1													1	0	0	0	0	0	0	0				0	0
15	2008-02-08	1	0		1	0	297			1													1	0	0	0	0	0	0	0				0	0
16	2008-02-08	1	0		1	0	304			1													1	0	0	0	0	0	0	0				0	0
16	2008-02-08	1	0		1	0	313			2													1	0	0	0	0	0	0	0				0	0
17	2008-02-27	1	0		1	0	329		joe	1					0.166667	1							1	0	0	0	0	0	0	0				0	0
17	2008-02-27	1	0	7109	1	0	323			2					2.91667	2							1	0	0	0	0	0	0	0				0	0
17	2008-02-27	1	0	7302	1	0	339			1					1.5	2							1	0	0	0	0	0	0	0				0	0
18	2008-02-27	1	0	7304	1	0	343			2					3	2							1	0	0	0	0	0	0	0				0	0
18	2008-02-27	1	0	7303	1	0	340			1					5	3							1	0	0	0	0	0	0	0				0	0
17	2008-02-27	1	0		1	0	327			1					15	4							1	0	0	0	0	0	0	0				0	0
17	2008-02-27	1	0		1	0	335			1					18	4							1	0	0	0	0	0	0	0				0	0
17	2008-02-27	1	0	7109	1	0	324			1					37	5							1	0	0	0	0	0	0	0				0	0
18	2008-02-27	1	0	7302	1	0	341			1					37	5							1	0	0	0	0	0	0	0				0	0
18	2008-02-27	1	0	7304	1	0	344			1					31	5							1	0	0	0	0	0	0	0				0	0
17	2008-02-27	1	0	7109	1	0	325			2					53	6							1	0	0	0	0	0	0	0				0	0
18	2008-02-27	1	0	7381	1	0	342			1					64	6							1	0	0	0	0	0	0	0				0	0
17	2008-02-27	1	0		1	0	331			1					47	6							1	0	0	0	0	0	0	0				0	0
17	2008-02-27	1	0		1	0	338			1					50	6							1	0	0	0	0	0	0	0				0	0
17	2008-02-27	1	0		1	0	322			2					54	6							1	0	0	0	0	0	0	0				0	0
17	2008-02-27	1	0		1	0	326			1					61	6							1	0	0	0	0	0	0	0				0	0
17	2008-02-27	1	0		1	0	333			1					79	6							1	0	0	0	0	0	0	0				0	0
17	2008-02-27	1	0	7073	1	0	332			1													1	0	0	0	0	0	0	0				0	0
17	2008-02-27	1	0	7111	1	0	328			2													1	0	0	0	0	0	0	0				0	0
17	2008-02-27	1	0		1	0	320			1													1	0	0	0	0	0	0	0				0	0
17	2008-02-27	1	0		1	0	336			1													1	0	0	0	0	0	0	0				0	0
17	2008-02-27	1	0		1	0	337			1													1	0	0	0	0	0	0	0				0	0
16	2009-01-04	1	0	7650	1	0	276		Juvenia Renaldo	f	da lagoa	6	6	2006	3	2	37.1	0	1	11.9	1	0	0	1	543	0	0	0	0	54	80444.4
17	2009-01-04	1	0		1	0	299		Neima Nelson	f		24	3	2005	4	2	36.9	0	1	14.1			0	1	563	0	0	0	0	59	76339
16	2009-01-04	1	0		1	0	285		Minercia Teles	f	da lagoa	11	12	2006	3	2	37.6	1	0	12.1			0	1	590	0	0	0	0	102	46274.5
16	2009-01-04	1	0	7145	1	0	290		Yurca Pinto	f	da lagoa	13	9	2006	3	2	36.5	0	1	10.4	1	0	0	1	514	0	0	0	0	161	25540.4
17	2009-01-04	1	0	7146	1	0	302		Alex Antonio	m		9	9	2006	3	2	39	1	0	13.8			0	1	35	0	0	0	0	515	543.689
16	2009-01-04	1	0	7203	1	0	292		Brigilda Pascoal	f	da lagoa	1	10	2008	1	2	36.8	0	1	6.9	1	0	1	0	0	0	0	0	0	0
17	2009-01-04	1	0		1	0	305		Nelio Arnaldo	m		2	1	2007	2	2	35.5	0	1	11.5	1	0	1	0	0	0	0	0	0	0
16	2009-01-04	1	0		1	0	284		Clesio Teles	m	da lagoa	29	8	2008	1	2	36.3	0	1	6.8			1	0	0	0	0	0	0	0
18	2009-01-04	1	0		1	0	328		Quinita Ermelindo	f		7	9	2008	1	2	35.7	0	1	7.6			1	0	0	0	0	0	0	0
20	2009-01-04	1	0		1	0	344		Chelton Luis	m	da lagoa	11	10	2008	1	2	35.6	0	1	8.7			1	0	0	0	0	0	0	0
18	2009-01-04	1	0	7149	1	0	323		Bevinda Venancio	f						3	37	0	1	29.7	1	0	0	1	12	0	0	0	0	526	182.51
20	2009-01-04	1	0		1	0	346		Daniel Arnaldo	m	da lagoa	31	7	2000	9	3	36.1	0	1	23			0	1	10	0	0	0	0	516	155.039
16	2009-01-04	1	0		1	0	286		Victor Teles	m	da lagoa	28	8	2003	6	3	37.2	0	1	17.1			0	1	7	0	0	0	0	508	110.236
17	2009-01-04	1	0	7147	1	0	309		Ilodia Venancio	f						3	36.6	0	1	19.3	1	0	0	1	2	0	0	2	1	506	31.6206
17	2009-01-04	1	0		1	0	306		Ana Arnaldo	f		13	7	2003	6	3	36.5	0	1	16.2	1	0	0	1	2	0	0	9	1	509	31.4342
20	2009-01-04	1	0		1	0	347		Josefina Venancio	f	da lagoa			1997	12	4	36	0	1	34.6			0	1	7	0	0	0	0	505	110.891
18	2009-01-04	1	0	7630	1	0	316		Marta Ernesto	f				1997	12	4	36.6	0	1	35.3			0	1	2	0	0	0	0	507	31.5582
18	2009-01-04	1	0	7140	1	0	319		Otilia Manuel	f						4	36.8	0	1	33.7			1	0	0	0	0	0	0	0
16	2009-01-04	1	0	7174	1	0	289		Paulo Americo	m	da lagoa	13	12	1995	14	4	37.1	0	1	36.8			1	0	0	0	0	0	0	0
16	2009-01-04	1	0		1	0	279		Marta Antonio	f	da lagoa					4	37.2	0	1	56.1			1	0	0	0	0	0	0	0
16	2009-01-04	1	0	7145	1	0	291		Marta Manuel	f	da lagoa	27	9	1990	19	4	36.4	0	1	43.2	1	0	1	0	0	0	0	0	0	0
18	2009-01-04	1	0	7149	1	0	324		Rosa Venancio	f						4	36.7	0	1	52.5	1	0	1	0	0	0	0	0	0	0
20	2009-01-04	1	0	7407	1	0	342		Raul Mateus	f	da lagoa	5	5	1992	17	4	35.9	0	1	43.3	1	0	1	0	0	0	0	0	0	0
16	2009-01-04	1	0	7409	1	0	282		Ricardo Elias	m	da lagoa					4	37.4	0	1	59.7	1	0	1	0	0	0	0	0	0	0
20	2009-01-04	1	0	7644	1	0	341		Amelia Alberto	f	da lagoa					4	36.3	0	1	42.6	1	0	1	0	0	0	0	0	0	0
17	2009-01-04	1	0	7648	1	0	294		Leonilde Manuel	f		2	2	1992	17	4	36.4	0	1	51.1	1	0	1	0	0	0	0	0	0	0
18	2009-01-04	1	0		1	0	315		Menalda Jovito	f						4	36.2	0	1	55.6	1	0	1	0	0	0	0	0	0	0
15	2009-01-04	1	0	7643	1	0	270		Jose Afonso	m	da lagoa	24	7	1987	22	5	36.6	0	1	64.3	0	1	0	1	4	0	0	0	0	515	62.1359
15	2009-01-04	1	0	7650	1	0	268		Renaldo Luis	m	da lagoa					5	37.2	0	1	70.9	1	0	0	1	2	0	0	0	0	511	31.3112
16	2009-01-04	1	0		1	0	280		Valdimiro Manuel	m	da lagoa	1	12	1987	22	5	36.5	0	1	54.6			1	0	0	0	0	0	0	0
17	2009-01-04	1	0		1	0	300		Madalena Venancio	f		28	5	1988	21	5	36	0	1	54.5			1	0	0	0	0	0	0	0
17	2009-01-04	1	0	7146	1	0	303		Victoria Venancio	f		24	9	1980	29	5	36.2	0	1	61.1	1	0	1	0	0	0	0	0	0	0
19	2009-01-04	1	0	7342	1	0	337		Alorman Antum	f						5	36.4	0	1	60	1	0	1	0	0	0	0	0	0	0
18	2009-01-04	1	0		1	0	314		Milagrosa Maria	f						5	36.6	0	1	50.6	1	0	1	0	0	0	0	0	0	0
17	2009-01-04	1	0		1	0	311		Maria Rafael	f		29	3	1988	21	5	36.1	0	1	53	1	0	1	0	0	0	0	0	0	0
18	2009-01-04	1	0		1	0	330		Maria Jose	f		14	11	1980	29	5	37.3	0	1	54.6			1	0	0	0	0	0	0	0
16	2009-01-04	1	0		1	0	287		Helena Ferderico	f	da lagoa	24	7	1985	24	5	36.6	0	1	49.4			1	0	0	0	0	0	0	0
20	2009-01-04	1	0		1	0	345		Carolina Artiel	f	da lagoa	18	4	1989	20	5	35.4	0	1	52.1			1	0	0	0	0	0	0	0
15	2009-01-04	1	0		1	0	264		Manuel Siquisse	m	da lagoa	8	8	1968	41	6	37.3	0	1	54	1	0	0	1	81	0	0	0	0	507	1278.11
17	2009-01-04	1	0	7147	1	0	310		Rosa Joaquim	f				1950	59	6	36.7	0	1	52.7	1	0	0	1	33	0	0	0	0	512	515.625
15	2009-01-04	1	0		1	0	258		Custodio Rafael	m	da lagoa			1957	52	6	36.6	0	1	53.2	1	0	0	1	10	0	0	0	0	514	155.642
15	2009-01-04	1	0		1	0	257		Micaela Antonio	f	da lagoa	22	3	1963	46	6	36.2	0	1	67.8	1	0	0	1	9	0	0	0	0	507	142.012
18	2009-01-04	1	0	7406	1	0	318		Ermelinda Antonio	f				1937	72	6	36.3	0	1	41.6	0	1	0	1	7	0	0	0	0	509	110.02
18	2009-01-04	1	0	7200	1	0	331		Isabel Antonio	f						6	36.3	0	1	44			0	1	4	0	0	0	0	501	63.8723
15	2009-01-04	1	0	7407	1	0	262		Fernando Cuamba	m	da lagoa					6	36.6	0	1	51	1	0	0	1	1	0	0	0	0	503	15.9046
15	2009-01-04	1	0	7202	1	0	269		Albertina Siquisse	f	da lagoa					6	37.5	1	0	48.7	1	0	1	0	0	0	0	0	0	0
18	2009-01-04	1	0	7707	1	0	321		Delefina Manuel	f						6	36.7	0	1	59.9			1	0	0	0	0	0	0	0
17	2009-01-04	1	0	7715	1	0	312		Josefa Muando	f						6	36.6	0	1	52.1			1	0	0	0	0	0	0	0
17	2009-01-04	1	0	7720	1	0	298		Julia Fernando	f						6	37.1	0	1	53.1			1	0	0	0	0	0	0	0
15	2009-01-04	1	0		1	0	260		Sebastiao Jose Nhacassane	m	da lagoa	25	11	1944	65	6	36.7	0	1	78.7			1	0	0	0	0	0	0	0
15	2009-01-04	1	0		1	0	273		Teles Venancio	m	da lagoa					6	36.5	0	1	61.4			1	0	0	0	0	0	0	0
15	2009-01-04	1	0	7140	1	0	259		Deolinda Rafael	f	da lagoa			1954	55	6	37.4	0	1	43.3	0	1	1	0	0	0	0	0	0	0
18	2009-01-04	1	0	7409	1	0	322		Albertina Mathavata	f				1946	63	6	36.7	0	1	53.9	0	1	1	0	0	0	0	0	0	0
16	2009-01-04	1	0	7493	1	0	288		Maria Fernando	f	da lagoa			1968	41	6	36.6	0	1	68	0	1	1	0	0	0	0	0	0	0
18	2009-01-04	1	0	7621/1	1	0	325		Maria Joao	f						6	36.7	0	1	66.7	0	1	1	0	0	0	0	0	0	0
16	2009-01-04	1	0	7143/7640	1	0	277		Amelia Arnaldo	f	da lagoa					6	37.2	0	1	54.7	0	1	1	0	0	0	0	0	0	0
18	2009-01-04	1	0	7142	1	0	326		Angelica Francisco	f		1	9	1958	51	6	35.7	0	1	83.3	1	0	1	0	0	0	0	0	0	0
16	2009-01-04	1	0	7147	1	0	278		Venancio Joaquim	m	da lagoa					6	36.8	0	1	67.5	1	0	1	0	0	0	0	0	0	0
15	2009-01-04	1	0	7148	1	0	267		Julia Augusto	f	da lagoa					6	37.2	0	1	51.1	1	0	1	0	0	0	0	0	0	0
15	2009-01-04	1	0	7174	1	0	263		Isabel Nguila (Paulo?)	f	da lagoa			1956	53	6	37	0	1	57.3	1	0	1	0	0	0	0	0	0	0
19	2009-01-04	1	0	7321	1	0	338		Albertina Jose	f				1956	53	6	35.7	0	1	63.7	1	0	1	0	0	0	0	0	0	0
19	2009-01-04	1	0	7344	1	0	339		Amelia Ricardo	f				1964	45	6	36	0	1	54	1	0	1	0	0	0	0	0	0	0
20	2009-01-04	1	0	7351	1	0	340		Helena Nguila	f	da lagoa					6	35.8	0	1	50.2	1	0	1	0	0	0	0	0	0	0
15	2009-01-04	1	0	7354	1	0	274		Marta Lucas	f	da lagoa					6	36.8	0	1	70.2	1	0	1	0	0	0	0	0	0	0
15	2009-01-04	1	0	7374	1	0	256		Agostinho Saute	m	da lagoa	25	10	1950	59	6	36.9	0	1	64.4	1	0	1	0	0	0	0	0	0	0
18	2009-01-04	1	0	7400	1	0	320		Luisa Alberto	f				1956	53	6	36.4	0	1	61.1	1	0	1	0	0	0	0	0	0	0
20	2009-01-04	1	0	7404	1	0	343		Teresa Alberto	f	da lagoa			1937	72	6	36.6	0	1	37.2	1	0	1	0	0	0	0	0	0	0
15	2009-01-04	1	0	7408	1	0	261		Luis Manuel	f	da lagoa			1954	55	6	37	0	1	43.9	1	0	1	0	0	0	0	0	0	0
16	2009-01-04	1	0	7457	1	0	275		Guilherme Manuel	m	da lagoa	23	3	1954	55	6	36.6	0	1	59.4	1	0	1	0	0	0	0	0	0	0
18	2009-01-04	1	0	7602	1	0	327		Elisa Timanhana	f						6	36	0	1	49.5	1	0	1	0	0	0	0	0	0	0
18	2009-01-04	1	0	7629	1	0	317		Ana Fernando	f						6	36	0	1	67.2	1	0	1	0	0	0	0	0	0	0
17	2009-01-04	1	0		1	0	297		Delefina Tinga	f		2	4	1957	52	6	37	0	1	61.3	1	0	1	0	0	0	0	0	0	0
15	2009-01-04	1	0		1	0	266		Arnaldo Manuel	m	da lagoa	15	8	1966	43	6	36.8	0	1	58.7	1	0	1	0	0	0	0	0	0	0
15	2009-01-04	1	0		1	0	272		Paulina Paulino	f	da lagoa					6	36.4	0	1	53.3	1	0	1	0	0	0	0	0	0	0
15	2009-01-04	1	0		1	0	271		Candido Joao	m	da lagoa						37.6	1	0	13.2			0	1	508	0	0	0	0	92	44173.9
16	2009-01-04	1	0		1	0	283		Amelia Simoes	f	da lagoa						36.8	0	1	45.4			0	1	1	0	0	0	0	529	15.1229
17	2009-01-04	1	0	7229	1	0	308		Loria Uandela	f							36	0	1	40.7			1	0	0	0	0	0	0	0
16	2009-01-04	1	0		1	0	281		Luisa Herinque	f	da lagoa						36.6	0	1	59.4			1	0	0	0	0	0	0	0
17	2009-01-04	1	0		1	0	295		Ivone Rafael	f							36.5	0	1	63.5			1	0	0	0	0	0	0	0
17	2009-01-04	1	0		1	0	304		Maria Rafael	f							36.7	0	1	63.8	0	1	1	0	0	0	0	0	0	0
15	2009-01-04	1	0	7462	1	0	265		Maria Pedro	f	da lagoa						36.8	0	1	69.4	1	0	1	0	0	0	0	0	0	0
17	2009-01-04	1	0		1	0	307		Isabel Raimundo	f							37.2	0	1	64.3	1	0	1	0	0	0	0	0	0	0
21	2009-02-04	1	0	7474	1	0	351		Cligencia Manuel	f	b	22	3	2006	3	2	36.3	0	1	12.2	0	1	0	1	563	0	0	0	0	316	14253.2
22	2009-02-04	1	0	7314-1	1	0	370		Amina Marcia	f	b	18	4	2005	4	2	36.2	0	1	13.8	0	1	0	1	77	0	0	0	0	516	1193.8
21	2009-02-04	1	0	7626	1	0	355		Delefina Antonio	f	b	4	8	2005	4	2	37.5	1	0	13.1	1	0	1	0	0	0	0	0	0	0
23	2009-02-04	1	0	7408	1	0	382		Franque Joao	f	b	13	1	2008	1	2	36.4	0	1	5.8			1	0	0	0	0	0	0	0
21	2009-02-04	1	0	7474	1	0	350		Sandra Manuel	f	b	23	6	2008	1	2	37.1	0	1	9.4	0	1	1	0	0	0	0	0	0	0
22	2009-02-04	1	0	7302	1	0	360		Linda Anibal	f	b	29	8	2006	3	2	37.1	0	1	15.3	1	0	1	0	0	0	0	0	0	0
23	2009-02-04	1	0	7331	1	0	385		Taila Abilio	f	b					2	36.4	0	1	12.6	1	0	1	0	0	0	0	0	0	0
22	2009-02-04	1	0	7309	1	0	368		Aunencia Sergio	f	b	9	9	2004	5	3	38.4	1	0	20.7	0	1	0	1	567	0	0	0	0	363	12495.9
23	2009-02-04	1	0	7365	1	0	378		Ricardina Antonio	f	b			2000	9	3	36.4	0	1	21.9			0	1	12	0	0	0	0	518	185.328
22	2009-02-04	1	0	7462	1	0	358		Euclidio Armando	m	b					3	36.9	0	1	22.8	0	1	0	1	1	0	0	7	1	518	15.444
22	2009-02-04	1	0	7304	1	0	366		Roberto Carlos	m	b	27	7	2004	5	3	36.9	0	1	19.6	0	1	1	0	0	0	0	0	0	0
23	2009-02-04	1	0	7371	1	0	377		Alcidio Baptista	m	b			1997	12	4	36	0	1	27	0	1	0	1	4	0	0	0	0	512	62.5
22	2009-02-04	1	0	7462	1	0	359		Alberto Francisco	m	b					4	37.5	1	0	30	0	1	1	0	0	0	0	0	0	0
23	2009-02-04	1	0	7365	1	0	379		Evenilda Antonio	f	b					4	36.3	0	1	36.1			1	0	0	0	0	0	0	0
23	2009-02-04	1	0		1	0	375		Salimo Joaquim	m	b					4	36.2	0	1	35.8			1	0	0	0	0	0	0	0
22	2009-02-04	1	0	7495	1	0	365		Josefa Paulino	f	b			1980	29	5	36.8	0	1	60.1	1	0	0	1	14	0	0	0	0	517	216.634
23	2009-02-04	1	0	7408	1	0	384		Maria Felciano	f	b					5	36.9	0	1	53.9			1	0	0	0	0	0	0	0
22	2009-02-04	1	0	7309	1	0	369		Natalia Herinque	f	b					5	36.7	0	1	62.2	1	0	1	0	0	0	0	0	0	0
22	2009-02-04	1	0	7304	1	0	367		Marcia Alberto	f	b	2	4	1976	33	6	36.4	0	1	78.4	0	1	0	1	5	0	0	0	0	501	79.8403
21	2009-02-04	1	0	7286	1	0	349		Marta Manuel	f	b			1941	68	6	37.8	1	0	55.8	0	1	1	0	0	0	0	0	0	0
23	2009-02-04	1	0	7096	1	0	376		Teresa Nguila	f	b			1936	73	6	36.5	0	1	54			1	0	0	0	0	0	0	0
21	2009-02-04	1	0	7474	1	0	352		Olga Rodrigues	f	b					6	36.7	0	1	54.2	0	1	1	0	0	0	0	0	0	0
23	2009-02-04	1	0	7375	1	0	381		Felizarda Ofisso	f	b			1959	50	6	36.5	0	1	52.6	0	1	1	0	0	0	0	0	0	0
22	2009-02-04	1	0	7243	1	0	363		Catarina Nguila	f	b			1932	77	6	37.1	0	1	67.8	1	0	1	0	0	0	0	0	0	0
22	2009-02-04	1	0	7301	1	0	374		Lucia Xavier	f	b					6	36.3	0	1	48.6	1	0	1	0	0	0	0	0	0	0
22	2009-02-04	1	0	7302	1	0	361		Ines Herinque	f	b					6	36.9	0	1	59.5	1	0	1	0	0	0	0	0	0	0
22	2009-02-04	1	0	7302	1	0	372		Anibal Paulino	m	b	2	4	1971	38	6	36.7	0	1	63.3	1	0	1	0	0	0	0	0	0	0
23	2009-02-04	1	0	7330	1	0	387		Joana Jossai	f	b					6	35.9	0	1	62.8	1	0	1	0	0	0	0	0	0	0
22	2009-02-04	1	0	7458	1	0	357		Marcelina Domingos	f	b					6	36.8	0	1	73.6	1	0	1	0	0	0	0	0	0	0
22	2009-02-04	1	0	7626	1	0	356		Rosalina Francisco	f	b					6	36.5	0	1	45.5	1	0	1	0	0	0	0	0	0	0
22	2009-02-04	1	0	7314-1	1	0	371		Regina Antonio	f	b					6	36.8	0	1	68.9	1	0	1	0	0	0	0	0	0	0
23	2009-02-04	1	0	7028	1	0	380		Luisa Zeferino	f	b						36.1	0	1	48.9			1	0	0	0	0	0	0	0
22	2009-02-04	1	0		1	0	373		Julia Bambo	f	b						37.3	0	1	51.5			1	0	0	0	0	0	0	0
22	2009-02-04	1	0		1	0	364		Guilhermina Antonio	f	b						36.9	0	1	51			1	0	0	0	0	0	0	0
21	2009-02-04	1	0		1	0	354		Judite Antonio	f	b						36.9	0	1	52.2			1	0	0	0	0	0	0	0
22	2009-02-04	1	0		1	0	362		Laura Vasco	f	b						37.3	0	1	48.1	1	0	1	0	0	0	0	0	0	0
23	2009-02-04	1	0		1	0	388		Joana David	f	b						36.7	0	1	52.5	1	0	1	0	0	0	0	0	0	0
21	2009-02-04	1	0		1	0	353		Teresa Xavier	f	b						36.5	0	1	55.3	1	0	1	0	0	0	0	0	0	0
25	2009-03-04	1	0	7334	1	0	426		Juvencia Virgilio	f	a	1	8	2005	4	2	35.8	0	1	14.4			0	1	56	0	0	36	1	520	861.538
25	2009-03-04	1	0	7260	1	0	422		Chelcia Antonio	f	a	26	2	2005	4	2	36.7	0	1	12.6			1	0	0	0	0	0	0	0
24	2009-03-04	1	0	7201	1	0	392		Jorge Nelson	m	a	12	8	2006	3	2	35.5	0	1	12.5	1	0	1	0	0	0	0	0	0	0
24	2009-03-04	1	0	7380	1	0	397		Neusia Paulo	f	a					2	35.4	0	1	12.1	1	0	1	0	0	0	0	0	0	0
25	2009-03-04	1	0		1	0	416		Rafael Renaldo	m	a	12	8	2007	2	2	34.6	0	1	10.3	1	0	1	0	0	0	0	0	0	0
24	2009-03-04	1	0	7201	1	0	393		Isabel Nelson	f	a	30	9	2004	5	3	36.3	0	1	19.8	1	0	0	1	129	0	0	0	0	511	2019.57
24	2009-03-04	1	0		1	0	389		Joaquim Joana	m	a			2001	8	3	36.5	0	1	21.3			0	1	3	0	0	0	0	507	47.3373
24	2009-03-04	1	0	7279	1	0	401		Edson Caetano	m	a					3	35.8	0	1	20.6			1	0	0	0	0	0	0	0
25	2009-03-04	1	0	7363	1	0	425		Ana Joao	f	a			2000	9	3	36	0	1	45.1	1	0	1	0	0	0	0	0	0	0
25	2009-03-04	1	0	7050	1	0	417		Olimpia Admiro	f	a	6	3	1994	15	4	36.4	0	1	36.5			1	0	0	0	0	0	0	0
25	2009-03-04	1	0	7050	1	0	415		Euclidio Admiro	m	a	24	4	1996	13	4	36	0	1	32.9			1	0	0	0	0	0	0	0
25	2009-03-04	1	0	7096	1	0	418		Paula Ventura	f	a	17	10	1995	14	4	36	0	1	35.8			1	0	0	0	0	0	0	0
24	2009-03-04	1	0	7245	1	0	406		Fernando Miguel	m	a			1998	11	4	35.8	0	1	27.7			1	0	0	0	0	0	0	0
25	2009-03-04	1	0	7407	1	0	409		Anencia Candida	f	a	30	9	1993	16	4	35.1	0	1	46.3			1	0	0	0	0	0	0	0
25	2009-03-04	1	0	7786?	1	0	412		Teresa Venancio	f	a	5	11	1993	16	4	36	0	1	46.9			1	0	0	0	0	0	0	0
25	2009-03-04	1	0		1	0	411		Marta Mario	f	a					4	36.1	0	1	33.4			1	0	0	0	0	0	0	0
25	2009-03-04	1	0		1	0	420		Sergio Jose	m	a	6	9	1990	19	4	35.5	0	1	53.6			1	0	0	0	0	0	0	0
25	2009-03-04	1	0		1	0	414		Nelio Antonio	m	a	28	8	1996	13	4	34.4	0	1	30.8			1	0	0	0	0	0	0	0
24	2009-03-04	1	0	7245	1	0	405		Mario Miguel	m	a	7	12	1994	15	4	36.5	0	1	39.3	0	1	1	0	0	0	0	0	0	0
26	2009-03-04	1	0	7258	1	0	429		Zeptuna Agostinho	f	a	8	8	1993	16	4	35.9	0	1	48.8	1	0	1	0	0	0	0	0	0	0
25	2009-03-04	1	0	7488	1	0	410		Irene Ricardo	f	a	29	12	1994	15	4	36	0	1	48.7	1	0	1	0	0	0	0	0	0	0
24	2009-03-04	1	0	7622	1	0	404		Xavier Antonio	m	a	3	7	1993	16	4	35.5	0	1	46.2	1	0	1	0	0	0	0	0	0	0
24	2009-03-04	1	0	7201	1	0	394		Esperanca Joalina	f	a	16	3	1986	23	5	35.5	0	1	57.7	1	0	1	0	0	0	0	0	0	0
25	2009-03-04	1	0	7259	1	0	419		Ivo Jose	m	a	10	6	1989	20	5	35.5	0	1	54.9	1	0	1	0	0	0	0	0	0	0
25	2009-03-04	1	0	7260	1	0	423		Esperanca Mateus	f	a	18	2	1986	23	5	37.2	0	1	62.6	0	1	0	0	0	0	0	1	1	502
26	2009-03-04	1	0	7439	1	0	430		Carlos Botao	m	a					6	35.2	0	1	55.8	1	0	0	1	4	0	0	0	0	503	63.6183
24	2009-03-04	1	0	7258	1	0	391		Jose Bato	m	a					6	36.4	0	1	60.8			1	0	0	0	0	0	0	0
24	2009-03-04	1	0	7279	1	0	402		Alzira Oliveira	f	a					6	35.7	0	1	77.4			1	0	0	0	0	0	0	0
24	2009-03-04	1	0	7471	1	0	400		Isabel Jose	f	a			1975	34	6	36.4	0	1	67.4			1	0	0	0	0	0	0	0
24	2009-03-04	1	0	7106	1	0	390		Teresa Jose	f	a					6	36	0	1	55.2	0	1	1	0	0	0	0	0	0	0
26	2009-03-04	1	0	7410	1	0	431		Feliciano Antonio	m	a					6	35	0	1	45.5	0	1	1	0	0	0	0	0	0	0
24	2009-03-04	1	0	7621	1	0	403		Joana Timoteo	f	a	1	1	1964	45	6	35.6	0	1	61.9	0	1	1	0	0	0	0	0	0	0
26	2009-03-04	1	0	7661	1	0	433		Ernesto Jose	m	a					6	34.1	0	1	59.9	0	1	1	0	0	0	0	0	0	0
26	2009-03-04	1	0	7408	1	0	428		Filipe Antonio Muando	m	a					6	35.2	0	1	45.5	0	1	1	0	0	0	0	0	0	0
26	2009-03-04	1	0	7096	1	0	427		Luis Mateuga	m	a					6	34.2	0	1	49.6	1	0	1	0	0	0	0	0	0	0
24	2009-03-04	1	0	7252	1	0	407		Maria Pedro Mendes	f	a					6	35	0	1	49.6	1	0	1	0	0	0	0	0	0	0
25	2009-03-04	1	0	7258	1	0	424		Victoria Mateus	f	a					6	36.1	0	1	82.3	1	0	1	0	0	0	0	0	0	0
24	2009-03-04	1	0	7379	1	0	398		Josefa Muando	f	a			1937	72	6	35.6	0	1	74.8	1	0	1	0	0	0	0	0	0	0
24	2009-03-04	1	0	7416	1	0	399		Ana Ngure	f	a			1950	59	6	36.4	0	1	62.9	1	0	1	0	0	0	0	0	0	0
26	2009-03-04	1	0	7458	1	0	432		Francisco Tinga	m	a	1	6	1956	53	6	35.2	0	1	51.5	1	0	1	0	0	0	0	0	0	0
25	2009-03-04	1	0	7260	1	0	421		Ana Sergio	f	a						36.2	0	1	10.7	0	1	0	1	506	0	0	0	0	331	12229.6
24	2009-03-04	1	0		1	0	396		Harate Suleimane	f	a						36.6	0	1	51.4			1	0	0	0	0	0	0	0
24	2009-03-04	1	0		1	0	395		Maria Caetano	f	a						35.8	0	1	36.7	0	1	1	0	0	0	0	0	0	0
3	16/02/2007	1	0	7105	1	0	55		135	m					0.67	1				10	0	1	0	1	7	0	0	0	0	512	109.375
4	16/02/2007	1	0	7431	1	0	62		141	m					0.5	1				9	0	1	0	1	2	0	0	0	0	501	31.9361		avelina
4	16/02/2007	1	0	7127	1	0	73		152	f					0.67	1	38.7	1	0	6	0	1	1	0	0	0	0	0	0
5	16/02/2007	1	0	7214	1	0	94		172	m					0.0833333	1	37.7	1	0	7	0	1	1	0	0	0	0	0	0						doente
7	16/02/2007	1	0	7146	1	0	120		195	m					0.416667	1	36.3	0	1	8	0	1	1	0	0	0	0	0	0
8	16/02/2007	1	0	7108	1	0	135		305	f					0.0833333	1				4	0	1	1	0	0	0	0	0	0
7	16/02/2007	1	0	7150	1	0	122		197	f					0.25	1				7	0	1	1	0	0	0	0	0	0
1	16/02/2007	1	0	7303	1	0	8		96	f					0.5	1				20	0	1	1	0	0	0	0	0	0						sim
7	16/02/2007	1	0	7151	1	0	124		257	m					0.0833333	1				4	1	0	1	0	0	0	0	0	0
8	16/02/2007	1	0	7246	1	0	143		313	m					0.67	1				7	1	0	1	0	0	0	0	0	0
7	16/02/2007	1	0	7146	1	0	119		194	m					3	2				13	0	1	0	1	90	0	0	1	1	507	1420.12
2	16/02/2007	1	0		1	0	29		113	f					4	2	36.6	0	1	17	0	1	0	1	38	0	0	0	0	504	603.175				doente
6	16/02/2007	1	0	7205	1	0	97		86	m					4	2				9	0	1	0	1	38	0	0	0	0	519	585.742
6	16/02/2007	1	0		1	0	107		182	f					2	2				11	0	1	0	1	34	0	0	0	0	527	516.129
5	16/02/2007	1	0	7206	1	0	85		163	m					4	2	35.9	0	1	16	0	1	0	1	7	0	0	0	0	509	110.02				doente
5	16/02/2007	1	0	7219	1	0	92		170	m					3	2	36.5	0	1	12	1	0	0	1	5	0	0	0	0	504	79.3651				doente
7	16/02/2007	1	0	7083	1	0	117		192	m					1.58333	2				10	0	1	0	1	4	0	0	0	0	518	61.7761
5	16/02/2007	1	0	7328	1	0	80		158	m					2.5	2				11	0	1	0	1	1	0	0	0	0	507	15.7791				doente
4	16/02/2007	1	0	7180	1	0	69		148	m					1.5	2	36.2	0	1	9	0	1	1	0	0	0	0	0	0						doente
5	16/02/2007	1	0	7206	1	0	86		164	f					2	2	36.9	0	1	7	0	1	1	0	0	0	0	0	0						doente
3	16/02/2007	1	0	7403	1	0	45		125	f					2	2	36.1	0	1	12	0	1	1	0	0	0	0	0	0					sim	doente
7	16/02/2007	1	0	7109	1	0	115		190	m					2	2	36.2	0	1	11	1	0	1	0	0	0	0	0	0
4	16/02/2007	1	0	7442	1	0	58		137	m					2	2	35.9	0	1	11	1	0	1	0	0	0	0	0	0					sim
2	16/02/2007	1	0	7062	1	0	33		214	f					1.83333	2				10	0	1	1	0	0	0	0	0	0
4	16/02/2007	1	0	7129	1	0	76		155	m					1.67	2				11	0	1	1	0	0	0	0	0	0
2	16/02/2007	1	0	7149	1	0	20		250	f					3	2				15	0	1	1	0	0	0	0	0	0					sim
5	16/02/2007	1	0	7202	1	0	95		95	m					4	2				15	0	1	1	0	0	0	0	0	0
6	16/02/2007	1	0	7203	1	0	96		84	f					4	2				11	0	1	1	0	0	0	0	0	0
5	16/02/2007	1	0	7210	1	0	88		166	m					4	2				13	0	1	1	0	0	0	0	0	0
4	16/02/2007	1	0	7260	1	0	60		139	f					2	2				10	0	1	1	0	0	0	0	0	0
1	16/02/2007	1	0	7302	1	0	11		99	f					4	2				61	0	1	1	0	0	0	0	0	0
9	16/02/2007	1	0	7309	1	0	154		324	f					2.5	2				13	0	1	1	0	0	0	0	0	0
2	16/02/2007	1	0	7375	1	0	23		107	m					4	2				14.9	0	1	1	0	0	0	0	0	0
3	16/02/2007	1	0	7402	1	0	48		128	f					4	2				10	0	1	1	0	0	0	0	0	0
2	16/02/2007	1	0	7456	1	0	27		111	f					4	2				15	0	1	1	0	0	0	0	0	0
2	16/02/2007	1	0		1	0	30		114	m					1.5	2				12	0	1	1	0	0	0	0	0	0
8	16/02/2007	1	0	7246	1	0	142		312	m					3	2				12	1	0	1	0	0	0	0	0	0
1	16/02/2007	1	0	7377	1	0	2		90	m					6	3	36.6	0	1	17.2	0	1	0	1	112	0	0	0	0	511	1753.42
2	16/02/2007	1	0	7187	1	0	24		108	m					5	3				16	0	1	0	1	42	0	0	0	0	507	662.722
6	16/02/2007	1	0		1	0	106		181	f					5	3				16	0	1	0	1	4	0	0	0	0	508	62.9921
8	16/02/2007	1	0	7307	1	0	152		322	m					8	3	36.8	0	1	27	0	1	0	1	4	0	0	0	0	520	61.5385
5	16/02/2007	1	0	7219	1	0	91		169	m					8	3				22	0	1	0	1	3	0	0	0	0	518	46.332
6	16/02/2007	1	0	7365	1	0	100		175	f					7	3				16	0	1	0	1	2	0	0	0	0	500	32
4	16/02/2007	1	0	7070	1	0	67		146	f					5	3	36.1	0	1	18	0	1	1	0	0	0	0	0	0						doente
4	16/02/2007	1	0	7070	1	0	66		145	m					8	3	35.6	0	1	20	0	1	1	0	0	0	0	0	0						doente
2	16/02/2007	1	0	7062	1	0	32		213	f					5	3				17	0	1	1	0	0	0	0	0	0
4	16/02/2007	1	0	7129	1	0	75		154	m					5	3				15	0	1	1	0	0	0	0	0	0
2	16/02/2007	1	0	7146	1	0	21		262	f					8	3				22	0	1	1	0	0	0	0	0	0
1	16/02/2007	1	0	7149	1	0	19		249	f					6	3				47	0	1	1	0	0	0	0	0	0
1	16/02/2007	1	0	7178	1	0	17		105	m					6	3				54	0	1	1	0	0	0	0	0	0
1	16/02/2007	1	0	7183	1	0	15		103	m					7	3				71	0	1	1	0	0	0	0	0	0
1	16/02/2007	1	0	7302	1	0	12		100	f					7	3				8.5	0	1	1	0	0	0	0	0	0
1	16/02/2007	1	0	7303	1	0	10		98	m					9	3				14.9	0	1	1	0	0	0	0	0	0
9	16/02/2007	1	0	7305	1	0	153		323	f					6	3				19	0	1	1	0	0	0	0	0	0
6	16/02/2007	1	0	7371	1	0	98		173	f					9	3				21	0	1	1	0	0	0	0	0	0
9	16/02/2007	1	0	7387	1	0	155		325	f					6	3				18	0	1	1	0	0	0	0	0	0
7	16/02/2007	1	0	7151a	1	0	127		198	m					8	3				21	0	1	1	0	0	0	0	0	0
6	16/02/2007	1	0		1	0	105		180	f					9	3				21	0	1	1	0	0	0	0	0	0
7	16/02/2007	1	0	7151	1	0	125		256	m					6	3				19	1	0	1	0	0	0	0	0	0
8	16/02/2007	1	0	7246	1	0	141		311	f					6	3				15	1	0	1	0	0	0	0	0	0
8	16/02/2007	1	0	7246	1	0	140		310	f					8	3				19	1	0	1	0	0	0	0	0	0
5	16/02/2007	1	0	7219	1	0	90		168	f					9	3				22			1	0	0	0	0	0	0
6	16/02/2007	1	0	7185	1	0	103		178	m					11	4				33	0	1	0	1	10	0	0	0	0	507	157.791
7	16/02/2007	1	0	7147	1	0	132		302	m					10	4				23	0	1	0	1	6	0	0	0	0	506	94.8617
8	16/02/2007	1	0	7307	1	0	151		321	f					12	4	37.8	1	0	43	0	1	1	0	0	0	0	0	0
4	16/02/2007	1	0	7069	1	0	64		143	m					10	4	37	0	1	26	0	1	1	0	0	0	0	0	0						doente
6	16/02/2007	1	0	7082	1	0	112		187	f					19	4				48	0	1	1	0	0	0	0	0	0
7	16/02/2007	1	0	7147	1	0	131		301	f					11	4				28	0	1	1	0	0	0	0	0	0
7	16/02/2007	1	0	7147	1	0	133		303	m					11	4				34	0	1	1	0	0	0	0	0	0
1	16/02/2007	1	0	7149	1	0	18		245	f					13	4				23	0	1	1	0	0	0	0	0	0
7	16/02/2007	1	0	7150	1	0	121		196	f					17	4				52	0	1	1	0	0	0	0	0	0
1	16/02/2007	1	0	7185	1	0	14		102	m					11	4				40	0	1	1	0	0	0	0	0	0
5	16/02/2007	1	0	7211	1	0	87		165	f					18	4				51	0	1	1	0	0	0	0	0	0
5	16/02/2007	1	0	7214	1	0	93		171	f					19	4				65	0	1	1	0	0	0	0	0	0
8	16/02/2007	1	0	7244	1	0	144		314	f					14	4				45	0	1	1	0	0	0	0	0	0
8	16/02/2007	1	0	7245	1	0	145		315	m					10	4				22	0	1	1	0	0	0	0	0	0
1	16/02/2007	1	0	7303	1	0	9		97	f	a				13	4				20	0	1	1	0	0	0	0	0	0						sim
8	16/02/2007	1	0	7316	1	0	146		316	m					15	4				42	0	1	1	0	0	0	0	0	0
2	16/02/2007	1	0	7347	1	0	36		117	f					15	4				45	0	1	1	0	0	0	0	0	0
2	16/02/2007	1	0	7347	1	0	35		116	f					17	4				48	0	1	1	0	0	0	0	0	0
6	16/02/2007	1	0	7364	1	0	101		176	f					10	4				18	0	1	1	0	0	0	0	0	0
8	16/02/2007	1	0	7365	1	0	149		319	f					12	4				28	0	1	1	0	0	0	0	0	0
6	16/02/2007	1	0	7370	1	0	99		174	f					17	4				50	0	1	1	0	0	0	0	0	0
8	16/02/2007	1	0	7371	1	0	148		318	m					12	4				32	0	1	1	0	0	0	0	0	0
2	16/02/2007	1	0	7377	1	0	25		109	f					10	4				25	0	1	1	0	0	0	0	0	0
4	16/02/2007	1	0	7381	1	0	70		149	m					13	4				32	0	1	1	0	0	0	0	0	0
3	16/02/2007	1	0	7402	1	0	47		127	f					19	4				52	0	1	1	0	0	0	0	0	0
7	16/02/2007	1	0	7151a	1	0	128		199	m					11	4				31	0	1	1	0	0	0	0	0	0
7	16/02/2007	1	0	7151a	1	0	129		300	m					11	4				31	0	1	1	0	0	0	0	0	0
8	16/02/2007	1	0	7315	1	0	147		317	m					14	4				33	1	0	1	0	0	0	0	0	0
4	16/02/2007	1	0	7070	1	0	65		144	f					32	5	36.8	0	1	55	0	1	0	1	20	0	0	0	0	508	314.961				doente
4	16/02/2007	1	0	7127	1	0	72		151	f					25	5				55	0	1	0	1	2	0	0	0	0	512	31.25
6	16/02/2007	1	0	7329	1	0	111		186	f					24	5	36.5	0	1	53	0	1	0	1	1	0	0	0	0	515	15.534
6	16/02/2007	1	0	7109	1	0	114		189	f					31	5	35.8	0	1	49	0	1	1	0	0	0	0	0	0
3	16/02/2007	1	0	7063	1	0	56		215	f					24	5	36.9	0	1	41	1	0	1	0	0	0	0	0	0						doente
4	16/02/2007	1	0	7069	1	0	63		142	f					30	5	36.8	0	1	66	1	0	1	0	0	0	0	0	0						doente
7	16/02/2007	1	0	7083	1	0	116		191	f					23	5				53	0	1	1	0	0	0	0	0	0
3	16/02/2007	1	0	7104	1	0	49		129	f					32	5				53	0	1	1	0	0	0	0	0	0
3	16/02/2007	1	0	7105	1	0	54		134	f					28	5				60	0	1	1	0	0	0	0	0	0
8	16/02/2007	1	0	7108	1	0	134		304	f					21	5				58	0	1	1	0	0	0	0	0	0
4	16/02/2007	1	0	7129	1	0	74		153	f					27	5				55	0	1	1	0	0	0	0	0	0
7	16/02/2007	1	0	7146	1	0	118		193	f					26	5				55	0	1	1	0	0	0	0	0	0
4	16/02/2007	1	0	7180	1	0	68		147	f					30	5				55	0	1	1	0	0	0	0	0	0
5	16/02/2007	1	0	7206	1	0	84		162	f					23	5				60	0	1	1	0	0	0	0	0	0
5	16/02/2007	1	0	7218	1	0	89		167	f					31	5				52	0	1	1	0	0	0	0	0	0
8	16/02/2007	1	0	7246	1	0	139		309	f					34	5				48	0	1	1	0	0	0	0	0	0
4	16/02/2007	1	0	7260	1	0	59		138	f					21	5				62	0	1	1	0	0	0	0	0	0
1	16/02/2007	1	0	7303	1	0	7		95	f					36	5				27	0	1	1	0	0	0	0	0	0
2	16/02/2007	1	0	7309	1	0	37		118	f					24	5				60	0	1	1	0	0	0	0	0	0
8	16/02/2007	1	0	7310	1	0	150		320	f					24	5				76	0	1	1	0	0	0	0	0	0
2	16/02/2007	1	0	7311	1	0	38		119	f					30	5				67	0	1	1	0	0	0	0	0	0
5	16/02/2007	1	0	7328	1	0	79		157	f					22	5				61	0	1	1	0	0	0	0	0	0
3	16/02/2007	1	0	7403	1	0	44		124	f					20	5				55	0	1	1	0	0	0	0	0	0
6	16/02/2007	1	0		1	0	104		179	f					26	5				66	0	1	1	0	0	0	0	0	0
2	16/02/2007	1	0		1	0	28		112	f					27	5				65	0	1	1	0	0	0	0	0	0
8	16/02/2007	1	0		1	0	137		307	f					32	5				54	0	1	1	0	0	0	0	0	0
2	16/02/2007	1	0	7062	1	0	31		212	f					25	5				59	1	0	1	0	0	0	0	0	0
4	16/02/2007	1	0	7431	1	0	61		140	f					34	5				77	1	0	1	0	0	0	0	0	0
3	16/02/2007	1	0	7442	1	0	57		136	f					21	5				61	1	0	1	0	0	0	0	0	0
6	16/02/2007	1	0	7183	1	0	102		177	f					49	6				66	0	1	0	1	28	0	0	0	0	521	429.942
3	16/02/2007	1	0	7458	1	0	46		126	m		1	1	1	53	6				52	0	1	0	1	17	0	0	0	0	511	266.145
6	16/02/2007	1	0	7367	1	0	109		184	f					68	6				60	0	1	0	1	11	0	0	0	0	510	172.549
6	16/02/2007	1	0	7243	1	0	110		185	f					75	6				68	0	1	0	1	5	0	0	0	0	503	79.5229
6	16/02/2007	1	0		1	0	108		183	f					43	6				66	0	1	0	1	2	0	0	0	0	501	31.9361
5	16/02/2007	1	0	7053	1	0	81		159	f					47	6	35.3	0	1	49	0	1	1	0	0	0	0	0	0						doente
3	16/02/2007	1	0	7116	1	0	51		131	m					42	6	36.3	0	1	67	0	1	1	0	0	0	0	0	0						doente
5	16/02/2007	1	0	7314	1	0	83		161	f					45	6	35.3	0	1	74	0	1	1	0	0	0	0	0	0						doente
1	16/02/2007	1	0	7378	1	0	1		89	f					45	6	36.7	0	1	84	0	1	1	0	0	0	0	0	0
3	16/02/2007	1	0	7405	1	0	42		123	f					42	6	36.3	0	1	56	0	1	1	0	0	0	0	0	0						doente
2	16/02/2007	1	0	7375	1	0	22		106	f					62	6	36.3	0	1	56	1	0	1	0	0	0	0	0	0
5	16/02/2007	1	0	7205	1	0	77		85	f					60	6	35.6	0	1	45			1	0	0	0	0	0	0						doente
3	16/02/2007	1	0	7050	1	0	43		200	m					72	6				63	0	1	1	0	0	0	0	0	0
3	16/02/2007	1	0	7073	1	0	39		120	f					64	6				65	0	1	1	0	0	0	0	0	0
3	16/02/2007	1	0	7103	1	0	53		133	f					57	6				68	0	1	1	0	0	0	0	0	0
7	16/02/2007	1	0	7147	1	0	130		248	f					57	6				59	0	1	1	0	0	0	0	0	0
1	16/02/2007	1	0	7178	1	0	16		104	m					74	6				25	0	1	1	0	0	0	0	0	0
1	16/02/2007	1	0	7185	1	0	13		101	m					50	6				26	0	1	1	0	0	0	0	0	0
3	16/02/2007	1	0	7223	1	0	40		121	m					56	6				55	0	1	1	0	0	0	0	0	0
3	16/02/2007	1	0	7225	1	0	52		132	f					58	6				46	0	1	1	0	0	0	0	0	0
8	16/02/2007	1	0	7258	1	0	136		306	f					60	6				83	0	1	1	0	0	0	0	0	0
5	16/02/2007	1	0	7300	1	0	78		156	f					72	6				77	0	1	1	0	0	0	0	0	0
1	16/02/2007	1	0	7308	1	0	6		94	f					63	6				49	0	1	1	0	0	0	0	0	0
5	16/02/2007	1	0	7315	1	0	82		160	f					61	6				65	0	1	1	0	0	0	0	0	0
1	16/02/2007	1	0	7373	1	0	5		93	f					65	6				55	0	1	1	0	0	0	0	0	0
4	16/02/2007	1	0	7381	1	0	71		150	f					61	6				47	0	1	1	0	0	0	0	0	0
2	16/02/2007	1	0	7384	1	0	34		115	f					42	6				63	0	1	1	0	0	0	0	0	0
3	16/02/2007	1	0	7406	1	0	41		122	f					70	6				45	0	1	1	0	0	0	0	0	0
2	16/02/2007	1	0	7456	1	0	26		110	f					51	6				52	0	1	1	0	0	0	0	0	0						doente
7	16/02/2007	1	0	7151	1	0	123		253	f					40	6				59	1	0	1	0	0	0	0	0	0
3	16/02/2007	1	0	7234	1	0	50		130	f					46	6				64	1	0	1	0	0	0	0	0	0
8	16/02/2007	1	0	7257	1	0	138		308	f					55	6				62	1	0	1	0	0	0	0	0	0
6	16/02/2007	1	0	7300	1	0	113		188	m					72	6				56	1	0	1	0	0	0	0	0	0
1	16/02/2007	1	0		1	0	3		91	f					63	6				66	0	1	0	1		0	0	0	0
1	16/02/2007	1	0		1	0	4		92	f										51	0	1	1	0	0	0	0	0	0
7	16/02/2007	1	0	7151	1	0	126		255	f										12	1	0	1	0	0	0	0	0	0
9	17/02/2007	1	0	7008	1	0	161		22	f					0.0833333	1				5			1	0	0	0	0	0	0
9	17/02/2007	1	0	7010	1	0	157		26	m					0.25	1				10			1	0	0	0	0	0	0
9	17/02/2007	1	0	7008	1	0	160		20	f					4	2				14	0	1	1	0	0	0	0	0	0
10	17/02/2007	1	0	7013	1	0	184		30	m					4	2				18	0	1	1	0	0	0	0	0	0
9	17/02/2007	1	0	7001	1	0	167		3	m					2	2				11	1	0	1	0	0	0	0	0	0
10	17/02/2007	1	0	7005	1	0	177		15	f					7	3				19	0	1	1	0	0	0	0	0	0
10	17/02/2007	1	0	7013	1	0	185		32	m					6	3				19	0	1	1	0	0	0	0	0	0
9	17/02/2007	1	0	7002	1	0	169		7	m					6	3				19			1	0	0	0	0	0	0
9	17/02/2007	1	0	7009	1	0	162		21	f					6	3				16			1	0	0	0	0	0	0
9	17/02/2007	1	0	7009	1	0	163		23	f					9	3				18			1	0	0	0	0	0	0
9	17/02/2007	1	0	7011	1	0	165		27	m					6	3				16			1	0	0	0	0	0	0
10	17/02/2007	1	0	7501	1	0	173		328	m					6	3				15			1	0	0	0	0	0	0
10	17/02/2007	1	0	7501	1	0	172		327	m					10	4				25	0	1	0	1	5	0	0	0	0	513	77.9727
10	17/02/2007	1	0	7006	1	0	188		11	m					16	4				45	0	1	1	0	0	0	0	0	0
10	17/02/2007	1	0	7007	1	0	178		17	f					15	4				46	0	1	1	0	0	0	0	0	0
10	17/02/2007	1	0	7007	1	0	179		16	f					18	4				40	0	1	1	0	0	0	0	0	0
10	17/02/2007	1	0	7013	1	0	187		331	m					12	4				38	0	1	1	0	0	0	0	0	0
10	17/02/2007	1	0	7013	1	0	186		31	f					14	4				57	0	1	1	0	0	0	0	0	0
10	17/02/2007	1	0	7503	1	0	190		333	m					10	4				21	0	1	1	0	0	0	0	0	0
9	17/02/2007	1	0	7003	1	0	171		4	f					10	4				25			1	0	0	0	0	0	0
9	17/02/2007	1	0	7003	1	0	170		5	f					17	4				49			1	0	0	0	0	0	0
10	17/02/2007	1	0	7502	1	0	174		329	m					14	4				32			1	0	0	0	0	0	0
10	17/02/2007	1	0	7004	1	0	180		10	f					21	5	36.9	0	1	61	0	1	1	0	0	0	0	0	0
9	17/02/2007	1	0	7008	1	0	159		19	f					36	5				63	0	1	1	0	0	0	0	0	0
9	17/02/2007	1	0	7010	1	0	164		25	m					27	5				48	0	1	1	0	0	0	0	0	0
10	17/02/2007	1	0	7012	1	0	182		29	f					30	5				68	0	1	1	0	0	0	0	0	0
10	17/02/2007	1	0	7014	1	0	181		330	m					35	5				60	0	1	1	0	0	0	0	0	0
10	17/02/2007	1	0	7503	1	0	189		332	f					33	5				53	0	1	1	0	0	0	0	0	0
9	17/02/2007	1	0	7010	1	0	156		24	f					25	5				53	1	0	1	0	0	0	0	0	0
9	17/02/2007	1	0	7001	1	0	166		2	f					20	5				50			1	0	0	0	0	0	0
10	17/02/2007	1	0	7001	1	0	175		1	m					23	5				64			1	0	0	0	0	0	0
10	17/02/2007	1	0	7005	1	0	176		12	f					50	6				45	0	1	1	0	0	0	0	0	0
10	17/02/2007	1	0	7012	1	0	183		28	m					59	6				67	0	1	1	0	0	0	0	0	0
9	17/02/2007	1	0	7500	1	0	158		326	m					75	6				65	0	1	1	0	0	0	0	0	0
9	17/02/2007	1	0	7002	1	0	168		6	f					47	6				60			1	0	0	0	0	0	0
15	19/02/2007	1	0		1	0	284		425	f					1	1				8	0	1	0	1	21	0	0	0	0	503	333.996
13	19/02/2007	1	0	7115	1	0	247		389	m					2	2	34.6	0	1	11	0	1	1	0	0	0	0	0	0						doente
14	19/02/2007	1	0	7116	1	0	262		404	m					4	2	36.2	0	1	16	0	1	1	0	0	0	0	0	0						doente
15	19/02/2007	1	0		1	0	286		427	m					3	2				16	0	1	1	0	0	0	0	0	0
11	19/02/2007	1	0	7235	1	0	200		343	f					6	3				19	1	0	0	1	48	0	0	0	0	509	754.42
12	19/02/2007	1	0	7339	1	0	226		369	m					9	3				24	0	1	0	1	36	0	0	0	0	511	563.601
14	19/02/2007	1	0		1	0	269		411	m					8	3				22.5	0	1	0	1	13	0	0	0	0	515	201.942
19	19/02/2007	1	0		1	0	359		494	m					7	3				20	0	1	0	1	10	0	0	0	0	516	155.039
18	19/02/2007	1	0	7131	1	0	335		470	m					7	3				19	0	1	0	1	7	0	0	0	0	511	109.589
19	19/02/2007	1	0	7290	1	0	358		493	f					9	3				24	0	1	0	1	7	0	0	0	0	512	109.375
11	19/02/2007	1	0	7235	1	0	196		339	f					9	3				21	0	1	0	1	6	0	0	0	0	510	94.1176
19	19/02/2007	1	0	7285	1	0	357		492	f					7	3				20.5	0	1	0	1	6	0	0	0	0	519	92.4855
15	19/02/2007	1	0		1	0	272		414	f					9	3				23	0	1	0	1	5	0	0	0	0	506	79.0514
19	19/02/2007	1	0	7488	1	0	356		491	f					7	3				22	1	0	0	1	5	0	0	0	0	510	78.4314
11	19/02/2007	1	0	7258	1	0	197		340	f					7	3				23	0	1	0	1	4	0	0	0	0	521	61.4203
13	19/02/2007	1	0	7208	1	0	248		390	f					9	3				22	0	1	0	1	2	0	0	0	0	504	31.746
12	19/02/2007	1	0		1	0	227		370	f					9	3				28	0	1	0	1	2	0	0	0	0	527	30.3605
18	19/02/2007	1	0	7268	1	0	333		468	f					8	3				21	0	1	0	1	2	0	0	0	0	528	30.303
11	19/02/2007	1	0		1	0	199		342	m					5	3				19	0	1	0	1	2	0	0	0	0	531	30.1318
18	19/02/2007	1	0	7336	1	0	331		466	f					8	3				23	0	1	0	1	1	0	0	0	0	506	15.8103
12	19/02/2007	1	0	7077	1	0	216		359	f					8	3				23	0	1	1	0	0	0	0	0	0
18	19/02/2007	1	0	7103	1	0	347		482	m					7	3				19	0	1	1	0	0	0	0	0	0
15	19/02/2007	1	0	7109	1	0	278		420	f					9	3				23	0	1	1	0	0	0	0	0	0
18	19/02/2007	1	0	7118	1	0	343		478	f					7	3				17	0	1	1	0	0	0	0	0	0
19	19/02/2007	1	0	7126	1	0	362		497	f					6	3				23	0	1	1	0	0	0	0	0	0
12	19/02/2007	1	0	7134	1	0	219		362	f					9	3				21	0	1	1	0	0	0	0	0	0
13	19/02/2007	1	0	7173	1	0	231		374	f					8	3				23	0	1	1	0	0	0	0	0	0
12	19/02/2007	1	0	7187	1	0	225		368	m					9	3				22	0	1	1	0	0	0	0	0	0
19	19/02/2007	1	0	7221	1	0	363		498	f					7	3				19	0	1	1	0	0	0	0	0	0
11	19/02/2007	1	0	7231	1	0	202		345	m					6	3				21	0	1	1	0	0	0	0	0	0
18	19/02/2007	1	0	7232	1	0	349		484	m					8	3				20	0	1	1	0	0	0	0	0	0
19	19/02/2007	1	0	7232	1	0	355		490	f					8	3				17	0	1	1	0	0	0	0	0	0
18	19/02/2007	1	0	7241	1	0	338		473	f					6	3				17	0	1	1	0	0	0	0	0	0
13	19/02/2007	1	0	7264	1	0	233		375	f					9	3				23	0	1	1	0	0	0	0	0	0
13	19/02/2007	1	0	7279	1	0	250		392	f					7	3				25	0	1	1	0	0	0	0	0	0
19	19/02/2007	1	0	7285	1	0	352		487	m					9	3				25	0	1	1	0	0	0	0	0	0
13	19/02/2007	1	0	7289	1	0	239		381	f					6	3				20	0	1	1	0	0	0	0	0	0
11	19/02/2007	1	0	7294	1	0	208		351	m					7	3				18	0	1	1	0	0	0	0	0	0
15	19/02/2007	1	0	7305	1	0	277		419	f					8	3				26	0	1	1	0	0	0	0	0	0
13	19/02/2007	1	0	7324	1	0	244		386	f					9	3				25	0	1	1	0	0	0	0	0	0
17	19/02/2007	1	0	7339	1	0	329		464	f					7	3				22	0	1	1	0	0	0	0	0	0
14	19/02/2007	1	0	7373	1	0	263		405	f					8	3				25	0	1	1	0	0	0	0	0	0
14	19/02/2007	1	0	7415	1	0	255		397	f					7	3				22	0	1	1	0	0	0	0	0	0
14	19/02/2007	1	0	7415	1	0	260		402	f					8	3				18	0	1	1	0	0	0	0	0	0
11	19/02/2007	1	0	7421	1	0	201		344	m					6	3				18.5	0	1	1	0	0	0	0	0	0
11	19/02/2007	1	0	7436	1	0	193		336	m					9	3				21	0	1	1	0	0	0	0	0	0
17	19/02/2007	1	0	7462	1	0	328		463	m					7	3				18	0	1	1	0	0	0	0	0	0
11	19/02/2007	1	0	7466	1	0	194		337	m					8	3				23	0	1	1	0	0	0	0	0	0
17	19/02/2007	1	0	7470	1	0	330		465	f					6	3				17	0	1	1	0	0	0	0	0	0
12	19/02/2007	1	0	7473	1	0	217		360	f					9	3				23	0	1	1	0	0	0	0	0	0
18	19/02/2007	1	0	7474	1	0	342		477	f					6	3				17.5	0	1	1	0	0	0	0	0	0
13	19/02/2007	1	0	7488	1	0	236		378	f					9	3				25	0	1	1	0	0	0	0	0	0
11	19/02/2007	1	0	7492	1	0	195		338	f					6	3				18	0	1	1	0	0	0	0	0	0
18	19/02/2007	1	0	7533	1	0	339		474	m					7	3				17.5	0	1	1	0	0	0	0	0	0
11	19/02/2007	1	0		1	0	198		341	m					5	3				18	0	1	1	0	0	0	0	0	0
11	19/02/2007	1	0		1	0	204		347	m					6	3				19	0	1	1	0	0	0	0	0	0
11	19/02/2007	1	0		1	0	205		348	m					7	3				18	0	1	1	0	0	0	0	0	0
19	19/02/2007	1	0		1	0	361		496	f					7	3				17	0	1	1	0	0	0	0	0	0
13	19/02/2007	1	0		1	0	245		387	f					8	3				20	0	1	1	0	0	0	0	0	0
13	19/02/2007	1	0		1	0	246		388	f					8	3				21	0	1	1	0	0	0	0	0	0
14	19/02/2007	1	0		1	0	258		400	f					8	3				23	0	1	1	0	0	0	0	0	0
18	19/02/2007	1	0		1	0	337		472	f					8	3				23	0	1	1	0	0	0	0	0	0
18	19/02/2007	1	0		1	0	348		483	m					8	3				17	0	1	1	0	0	0	0	0	0
14	19/02/2007	1	0		1	0	265		407	f					9	3				20	0	1	1	0	0	0	0	0	0
19	19/02/2007	1	0		1	0	353		488	m					9	3				20	0	1	1	0	0	0	0	0	0
13	19/02/2007	1	0	7470	1	0	234		376	f					9	3				23			1	0	0	0	0	0	0
11	19/02/2007	1	0	7268	1	0	209		352	m					5	3				15	1	0	1	0	0	0	0	0	0
13	19/02/2007	1	0	7361	1	0	243		385	f					8	3				27	1	0	1	0	0	0	0	0	0
19	19/02/2007	1	0	7411	1	0	360		495	f					8	3				20	1	0	1	0	0	0	0	0	0
12	19/02/2007	1	0	7463	1	0	220		363	f					9	3				21	1	0	1	0	0	0	0	0	0
12	19/02/2007	1	0	7480	1	0	230		373	f					9	3				26	1	0	1	0	0	0	0	0	0
12	19/02/2007	1	0	7488	1	0	218		361	m					9	3				26	1	0	1	0	0	0	0	0	0
14	19/02/2007	1	0	7525	1	0	253		395	m					9	3				27	1	0	1	0	0	0	0	0	0
11	19/02/2007	1	0		1	0	203		346	m					6	3				21	1	0	1	0	0	0	0	0	0
13	19/02/2007	1	0		1	0	241		383	f					9	3				28	1	0	1	0	0	0	0	0	0
18	19/02/2007	1	0	7431	1	0	344		479	f					6	3				15			1	0	0	0	0	0	0
18	19/02/2007	1	0	7464	1	0	334		469	f					7	3				17			1	0	0	0	0	0	0
14	19/02/2007	1	0		1	0	267		409	f					12	4				33	1	0	0	1	161	0	0	0	0	509	2530.45
14	19/02/2007	1	0		1	0	266		408	m					11	4				25	0	1	0	1	100	0	0	0	0	507	1577.91
15	19/02/2007	1	0	7460	1	0	273		415	m					10	4				25	0	1	0	1	79	0	0	1	1	505	1251.49
15	19/02/2007	1	0	7236	1	0	276		418	m					10	4				25	0	1	0	1	9	0	0	0	0	510	141.176
15	19/02/2007	1	0		1	0	271		413	m					10	4				25	0	1	0	1	8	0	0	0	0	517	123.791
15	19/02/2007	1	0		1	0	282		423	m					14	4				28	0	1	0	1	7	0	0	0	0	508	110.236
17	19/02/2007	1	0	7110	1	0	319		456	m					12	4				36	0	1	0	1	6	0	0	0	0	501	95.8084
12	19/02/2007	1	0	7143	1	0	223		366	m					11	4				29	1	0	0	1	5	0	0	0	0	519	77.0713
17	19/02/2007	1	0	7135	1	0	321		458	m					11	4				27	0	1	0	1	4	0	0	0	0	507	63.1164
15	19/02/2007	1	0		1	0	281		422	m					10	4				27	0	1	0	1	3	0	0	0	0	500	48
14	19/02/2007	1	0		1	0	270		412	m					10	4				23	0	1	0	1	3	0	0	0	0	505	47.5248
15	19/02/2007	1	0	7208	1	0	275		417	m					12	4				24	0	1	0	1	3	0	0	0	0	506	47.4308
14	19/02/2007	1	0		1	0	268		410	f					10	4				24	0	1	0	1	3	0	0	0	0	516	46.5116
15	19/02/2007	1	0		1	0	283		424	f					19	4				60	0	1	0	1	1	0	0	0	0	521	15.3551
16	19/02/2007	1	0	7020	1	0	307		52	f					13	4				44	0	1	1	0	0	0	0	0	0
15	19/02/2007	1	0	7023	1	0	280		58	m					10	4				29	0	1	1	0	0	0	0	0	0
17	19/02/2007	1	0	7027	1	0	311		63	f					12	4				30	0	1	1	0	0	0	0	0	0
13	19/02/2007	1	0	7050	1	0	232		203	f					10	4				22	0	1	1	0	0	0	0	0	0
16	19/02/2007	1	0	7050	1	0	305		202	m					13	4				27	0	1	1	0	0	0	0	0	0
17	19/02/2007	1	0	7052	1	0	322		204	m					14	4				33	0	1	1	0	0	0	0	0	0
18	19/02/2007	1	0	7057	1	0	345		480	f					12	4				20	0	1	1	0	0	0	0	0	0
16	19/02/2007	1	0	7073	1	0	293		434	f					11	4				29	0	1	1	0	0	0	0	0	0
12	19/02/2007	1	0	7078	1	0	221		364	m					11	4				27	0	1	1	0	0	0	0	0	0
16	19/02/2007	1	0	7097	1	0	306		225	m					13	4				31	0	1	1	0	0	0	0	0	0
15	19/02/2007	1	0	7113	1	0	279		421	f					13	4				44	0	1	1	0	0	0	0	0	0
14	19/02/2007	1	0	7130	1	0	252		394	m					15	4				43	0	1	1	0	0	0	0	0	0
17	19/02/2007	1	0	7132	1	0	320		457	m					14	4				26	0	1	1	0	0	0	0	0	0
14	19/02/2007	1	0	7138	1	0	256		398	m					10	4				24	0	1	1	0	0	0	0	0	0
13	19/02/2007	1	0	7138	1	0	242		384	f					15	4				41	0	1	1	0	0	0	0	0	0
17	19/02/2007	1	0	7139	1	0	323		459	m					11	4				37.5	0	1	1	0	0	0	0	0	0
16	19/02/2007	1	0	7173	1	0	291		432	f					15	4				59	0	1	1	0	0	0	0	0	0
16	19/02/2007	1	0	7176	1	0	302		443	m					15	4				45	0	1	1	0	0	0	0	0	0
17	19/02/2007	1	0	7197	1	0	325		461	f					13	4				35	0	1	1	0	0	0	0	0	0
14	19/02/2007	1	0	7222	1	0	264		406	m					11	4				31	0	1	1	0	0	0	0	0	0
18	19/02/2007	1	0	7228	1	0	341		476	m					12	4				25.5	0	1	1	0	0	0	0	0	0
11	19/02/2007	1	0	7231	1	0	191		334	m					14	4				36	0	1	1	0	0	0	0	0	0
15	19/02/2007	1	0	7231	1	0	290		431	f					14	4				51	0	1	1	0	0	0	0	0	0
11	19/02/2007	1	0	7253	1	0	192		335	m					10	4				22	0	1	1	0	0	0	0	0	0
16	19/02/2007	1	0	7262	1	0	296		437	m					17	4				53	0	1	1	0	0	0	0	0	0
14	19/02/2007	1	0	7294	1	0	261		403	m					11	4				28	0	1	1	0	0	0	0	0	0
15	19/02/2007	1	0	7294	1	0	274		416	m					11	4				27	0	1	1	0	0	0	0	0	0
16	19/02/2007	1	0	7306	1	0	304		445	m					11	4				33	0	1	1	0	0	0	0	0	0
17	19/02/2007	1	0	7313	1	0	317		454	f					12	4				45	0	1	1	0	0	0	0	0	0
15	19/02/2007	1	0	7313	1	0	288		429	f					14	4				45	0	1	1	0	0	0	0	0	0
16	19/02/2007	1	0	7318	1	0	310		448	f					13	4				51	0	1	1	0	0	0	0	0	0
13	19/02/2007	1	0	7336	1	0	238		380	f					11	4				31	0	1	1	0	0	0	0	0	0
15	19/02/2007	1	0	7339	1	0	289		430	f					11	4				26	0	1	1	0	0	0	0	0	0
16	19/02/2007	1	0	7349	1	0	300		441	m					15	4				37	0	1	1	0	0	0	0	0	0
12	19/02/2007	1	0	7353	1	0	222		365	m					10	4				27	0	1	1	0	0	0	0	0	0
12	19/02/2007	1	0	7354	1	0	229		372	f					12	4				42	0	1	1	0	0	0	0	0	0
16	19/02/2007	1	0	7359	1	0	294		435	f					13	4				38	0	1	1	0	0	0	0	0	0
16	19/02/2007	1	0	7360	1	0	295		436	f					10	4				27	0	1	1	0	0	0	0	0	0
17	19/02/2007	1	0	7361	1	0	315		452	f					11	4				28	0	1	1	0	0	0	0	0	0
17	19/02/2007	1	0	7365	1	0	316		453	f					11	4				38	0	1	1	0	0	0	0	0	0
13	19/02/2007	1	0	7373	1	0	235		377	f					10	4				22	0	1	1	0	0	0	0	0	0
16	19/02/2007	1	0	7373	1	0	292		433	f					10	4				26	0	1	1	0	0	0	0	0	0
16	19/02/2007	1	0	7417	1	0	309		447	f					10	4				29	0	1	1	0	0	0	0	0	0
14	19/02/2007	1	0	7430	1	0	251		393	f					11	4				23	0	1	1	0	0	0	0	0	0
18	19/02/2007	1	0	7431	1	0	336		471	f					10	4				24	0	1	1	0	0	0	0	0	0
17	19/02/2007	1	0	7488	1	0	318		455	f					12	4				40	0	1	1	0	0	0	0	0	0
17	19/02/2007	1	0	7496	1	0	314		451	f					13	4				39	0	1	1	0	0	0	0	0	0
14	19/02/2007	1	0	closeto7100	1	0	259		401	f					10	4				21	0	1	1	0	0	0	0	0	0
13	19/02/2007	1	0		1	0	237		379	f					10	4				27	0	1	1	0	0	0	0	0	0
14	19/02/2007	1	0		1	0	257		399	f					10	4				29	0	1	1	0	0	0	0	0	0
16	19/02/2007	1	0		1	0	308		446	f					10	4				35	0	1	1	0	0	0	0	0	0
17	19/02/2007	1	0		1	0	313		450	f					10	4				35	0	1	1	0	0	0	0	0	0
15	19/02/2007	1	0		1	0	287		428	f					11	4				33	0	1	1	0	0	0	0	0	0
16	19/02/2007	1	0		1	0	303		444	m					11	4				26	0	1	1	0	0	0	0	0	0
18	19/02/2007	1	0		1	0	340		475	m					11	4				25	0	1	1	0	0	0	0	0	0
17	19/02/2007	1	0		1	0	326		462	f					12	4				31	0	1	1	0	0	0	0	0	0
17	19/02/2007	1	0		1	0	324		460	m					13	4				30	0	1	1	0	0	0	0	0	0
13	19/02/2007	1	0		1	0	240		382	f					14	4				45	0	1	1	0	0	0	0	0	0
16	19/02/2007	1	0		1	0	297		438	m					14	4				38	0	1	1	0	0	0	0	0	0
16	19/02/2007	1	0		1	0	301		442	m					15	4				48	0	1	1	0	0	0	0	0	0
16	19/02/2007	1	0		1	0	299		440	m					16	4				49	0	1	1	0	0	0	0	0	0
15	19/02/2007	1	0		1	0	285		426	f					18	4				67	0	1	1	0	0	0	0	0	0
13	19/02/2007	1	0	7054	1	0	249		391	m					10	4				25	1	0	1	0	0	0	0	0	0
12	19/02/2007	1	0	7173	1	0	224		367	m					11	4				27	1	0	1	0	0	0	0	0	0
17	19/02/2007	1	0	7269	1	0	312		449	f					11	4				29	1	0	1	0	0	0	0	0	0
16	19/02/2007	1	0	7345	1	0	298		439	m					13	4				33	1	0	1	0	0	0	0	0	0
19	19/02/2007	1	0		1	0	354		489	f					10	4				25	1	0	1	0	0	0	0	0	0
14	19/02/2007	1	0		1	0	254		396	f					11	4				45	1	0	1	0	0	0	0	0	0
18	19/02/2007	1	0		1	0	350		485	m					11	4				22	1	0	1	0	0	0	0	0	0
17	19/02/2007	1	0	7096	1	0	327		227	f					71	6				57	0	1	1	0	0	0	0	0	0
11	19/02/2007	1	0		1	0	207		350	f										17	0	1	0	1	506	0	0	0	0	196	20653.1
11	19/02/2007	1	0	7133	1	0	206		349	f										19	0	1	0	1	11	0	0	0	0	519	169.557
18	19/02/2007	1	0	7192	1	0	346		481	m										21	0	1	1	0	0	0	0	0	0
12	19/02/2007	1	0	7198	1	0	228		371	m										27	0	1	1	0	0	0	0	0	0
12	19/02/2007	1	0	7279	1	0	211		354	f										18	0	1	1	0	0	0	0	0	0
12	19/02/2007	1	0	7444	1	0	212		355	f										16	0	1	1	0	0	0	0	0	0
12	19/02/2007	1	0	7488	1	0	214		357	f										15	0	1	1	0	0	0	0	0	0
19	19/02/2007	1	0	7527	1	0	351		486	m										24	0	1	1	0	0	0	0	0	0
11	19/02/2007	1	0		1	0	210		353	f										16	0	1	1	0	0	0	0	0	0
12	19/02/2007	1	0		1	0	213		356	f										18.5	0	1	1	0	0	0	0	0	0
12	19/02/2007	1	0		1	0	215		358	m										22	0	1	1	0	0	0	0	0	0
18	19/02/2007	1	0	7138	1	0	332		467	f										18	1	0	1	0	0	0	0	0	0
20	20/02/2007	1	0	7425	1	0	372		507	m					0.33	1					0	1	1	0	0	0	0	0	0
21	20/02/2007	1	0	7526	1	0	400		535	f					0.25	1					0	1	1	0	0	0	0	0	0
21	20/02/2007	1	0	7528	1	0	393		528	f					1	1					1	0	1	0	0	0	0	0	0
21	20/02/2007	1	0	7436	1	0	410		545	f					4	2					0	1	0	1	6	0	0	0	0	520	92.3077
19	20/02/2007	1	0	7426	1	0	367		502	f					4	2					0	1	1	0	0	0	0	0	0
20	20/02/2007	1	0	7520	1	0	386		521	f					4	2					0	1	1	0	0	0	0	0	0
21	20/02/2007	1	0	zona-A	1	0	403		538	m					3	2					0	1	1	0	0	0	0	0	0
20	20/02/2007	1	0	7520	1	0	387		522	f					5	3					0	1	0	1	28	0	0	0	0	507	441.815
20	20/02/2007	1	0	7118	1	0	378		513	m					5	3					0	1	1	0	0	0	0	0	0
21	20/02/2007	1	0	7449	1	0	407		542	m					5	3					0	1	1	0	0	0	0	0	0
21	20/02/2007	1	0	7528	1	0	394		529	f					19	4					0	1	0	1	1	0	0	0	0	509	15.7171
21	20/02/2007	1	0	7449	1	0	406		541	f					25	5					0	1	0	1	3	0	0	0	0	511	46.9667
19	20/02/2007	1	0	7425	1	0	365		500	m					32	5					0	1	0	1	3	0	0	0	0	515	46.6019
20	20/02/2007	1	0	7093	1	0	380		515	m					35	5					0	1	1	0	0	0	0	0	0
20	20/02/2007	1	0	7425	1	0	371		506	f					22	5					0	1	1	0	0	0	0	0	0
21	20/02/2007	1	0	7526	1	0	399		534	f					38	5					0	1	1	0	0	0	0	0	0
21	20/02/2007	1	0	zona-A	1	0	402		537	f					39	5					0	1	1	0	0	0	0	0	0
21	20/02/2007	1	0	zona-A7415	1	0	401		536	f					38	5					0	1	1	0	0	0	0	0	0
21	20/02/2007	1	0	7436	1	0	409		544	f					39	5					1	0	1	0	0	0	0	0	0
21	20/02/2007	1	0	7444	1	0	408		543	f					33	5					1	0	1	0	0	0	0	0	0
19	20/02/2007	1	0	7439	1	0	369		505	m					62	6					0	1	0	1	1	0	0	0	0	503	15.9046
20	20/02/2007	1	0	7524	1	0	388		523	f					51	6					0	1	0	1	1	0	0	0	0	504	15.873				*doente
21	20/02/2007	1	0	7090	1	0	396		531	f					70	6					0	1	1	0	0	0	0	0	0
21	20/02/2007	1	0	7187	1	0	395		530	f					50	6					0	1	1	0	0	0	0	0	0
21	20/02/2007	1	0	7272	1	0	397		532	f					65	6					0	1	1	0	0	0	0	0	0
21	20/02/2007	1	0	7416	1	0	391		526	f					60	6					0	1	1	0	0	0	0	0	0
20	20/02/2007	1	0	7427	1	0	383		518	f					51	6					0	1	1	0	0	0	0	0	0
20	20/02/2007	1	0	7429	1	0	382		517	f					63	6					0	1	1	0	0	0	0	0	0
20	20/02/2007	1	0	7431	1	0	376		511	m					44	6					0	1	1	0	0	0	0	0	0
20	20/02/2007	1	0	7433	1	0	381		516	f					55	6					0	1	1	0	0	0	0	0	0
21	20/02/2007	1	0	7434	1	0	404		539	m					52	6					0	1	1	0	0	0	0	0	0
21	20/02/2007	1	0	7438	1	0	405		540	f					60	6					0	1	1	0	0	0	0	0	0
19	20/02/2007	1	0	7439	1	0	370		504	f					63	6					0	1	1	0	0	0	0	0	0
20	20/02/2007	1	0	7441	1	0	374		509	f					51	6					0	1	1	0	0	0	0	0	0
19	20/02/2007	1	0	7455	1	0	368		503	f					60	6					0	1	1	0	0	0	0	0	0
20	20/02/2007	1	0	7521	1	0	379		514	f					70	6					0	1	1	0	0	0	0	0	0
20	20/02/2007	1	0	7522	1	0	390		525	f					60	6					0	1	1	0	0	0	0	0	0
20	20/02/2007	1	0	7523	1	0	385		520	m					45	6					0	1	1	0	0	0	0	0	0
20	20/02/2007	1	0	7527	1	0	384		519	f					56	6					0	1	1	0	0	0	0	0	0
20	20/02/2007	1	0	7531	1	0	375		510	f					60	6					0	1	1	0	0	0	0	0	0
20	20/02/2007	1	0	7535	1	0	373		508	f					60	6					0	1	1	0	0	0	0	0	0
19	20/02/2007	1	0	7536	1	0	366		501	f					60	6					0	1	1	0	0	0	0	0	0
19	20/02/2007	1	0	7536	1	0	364		499	m					65	6					0	1	1	0	0	0	0	0	0
21	20/02/2007	1	0	7608	1	0	398		533	f					61	6					0	1	1	0	0	0	0	0	0
20	20/02/2007	1	0	7118	1	0	377		512	f					63	6					1	0	1	0	0	0	0	0	0
21	20/02/2007	1	0	7186	1	0	392		527	f					60	6					1	0	1	0	0	0	0	0	0
20	20/02/2007	1	0	7525	1	0	389		524	f					40	6					1	0	1	0	0	0	0	0	0
2	27/3/9	1	0		1	0	22		Nevio Galvao	m	a	20	7	2007	2	2	36.2	0	1	10.9			1	0	0	0	0	0	0	0
2	27/3/9	1	0	7002	1	0	29		Alexandra Afonso	f	a	3	2	2007	2	2	35.3	0	1	11.8	1	0	1	0	0	0	0	0	0	0
2	27/3/9	1	0	7002	1	0	32		Leonardo Afonso	m	a	10	9	2001	8	3	35.8	0	1	21			0	1	4	0	0	57	1	524	61.0687
2	27/3/9	1	0	7003	1	0	34		Ercilio Etelevina	m	a	1	6	1996	13	4	36.7	0	1	28.2			0	1	2	0	0	0	0	512	31.25
2	27/3/9	1	0	7003	1	0	31		Vasco Afonso	m	a	23	9	1993	16	4	36.2	0	1	36.9			1	0	0	0	0	0	0	0
2	27/3/9	1	0		1	0	28		Mauricio Bernardo	m	a	4	3	1982	27	5	35.8	0	1	64.8			1	0	0	0	0	0	0	0
2	27/3/9	1	0		1	0	20		Nelson Samuel	m	a			1981	28	5	35.6	0	1	56.4			1	0	0	0	0	0	0	0
2	27/3/9	1	0		1	0	23		Josefa Julio	f	a	15	12	1978	31	6	36	0	1	63.4			0	1	67	0	0	0	0	514	1042.8
1	27/3/9	1	0		1	0	6		Salomao Bata	m	a			1937	72	6	36.4	0	1	47.4			1	0	0	0	0	0	0	0
1	27/3/9	1	0		1	0	15		Margarida Alberto	f	a			1966	43	6	36.4	0	1	52.7			1	0	0	0	0	0	0	0
1	27/3/9	1	0		1	0	2		Armando P. Magila	m	a	8	6	1940	69	6	36	0	1	67.9			1	0	0	0	0	0	0	0
1	27/3/9	1	0	7005	1	0	19		Sara salmone	f	a			1957	52	6	35.8	0	1	41.6	0	1	1	0	0	0	0	0	0	0
1	27/3/9	1	0	7005	1	0	10		Pedro Jose	m	a			1936	73	6	35.2	0	1	57.1	0	1	1	0	0	0	0	0	0	0
1	27/3/9	1	0		1	0	4		Maria Joao Chingano	m	a	28	5	1938	71	6	36	0	1	75.5	0	1	1	0	0	0	0	0	0	0
1	27/3/9	1	0		1	0	11		Joana Victorino Patricio	f	a			1940	69	6	35.5	0	1	55.8	0	1	1	0	0	0	0	0	0	0
1	27/3/9	1	0		1	0	8		Pascoal Patricio	m	a	23	9	1937	72	6	35.1	0	1	70.9	0	1	1	0	0	0	0	0	0	0
1	27/3/9	1	0		1	0	17		Joana Manuel	f	a			1948	61	6	35	0	1	81.8	0	1	1	0	0	0	0	0	0	0
2	27/3/9	1	0	7002	1	0	30		Joaona Caetano	f	a	8	2	1960	49	6	35.7	0	1	52.8	1	0	1	0	0	0	0	0	0	0
2	27/3/9	1	0	7095	1	0	25		Laura Mbata	f	a			1945	64	6	35.9	0	1	57.8	1	0	1	0	0	0	0	0	0	0
2	27/3/9	1	0		1	0	27		Fernanda Texeira	f	a	15	7	1972	37	6	36.4	0	1	50.3	1	0	1	0	0	0	0	0	0	0
1	27/3/9	1	0		1	0	13		Raul Ernesto	m	a	24	6	1971	38	6	35.5	0	1	65.3	1	0	1	0	0	0	0	0	0	0
1	27/3/9	1	0		1	0	16		Mario Quelimane	m	a	9	10	1973	36	6	35.4	0	1	69	1	0	1	0	0	0	0	0	0	0
1	27/3/9	1	0		1	0	18		Rafael Avelino	m	a	14	11	1973	36	6	35.3	0	1	71.7	1	0	1	0	0	0	0	0	0	0
2	27/3/9	1	0		1	0	24		Luisa Botao	f	a						35.9	0	1	47.6			0	1	14	0	0	0	0	522	214.559
1	27/3/9	1	0		1	0	1		Elisa Naene	f	a						35.8	0	1	38.5			1	0	0	0	0	0	0	0
1	27/3/9	1	0		1	0	14		Marta Armando	f	a						35.7	0	1				1	0	0	0	0	0	0	0
1	27/3/9	1	0		1	0	12		Julia Arnaldo	f	a						35.4	0	1	61			1	0	0	0	0	0	0	0
1	27/3/9	1	0		1	0	3		Isabel Alberto	f	a						35.3	0	1	64.5			1	0	0	0	0	0	0	0
1	27/3/9	1	0		1	0	5		Marta Guirengane	f	a						34.2	0	1	70.2			1	0	0	0	0	0	0	0
2	27/3/9	1	0		1	0	21		Joaquina Joao	f	a						35.9	0	1	53.2	0	1	1	0	0	0	0	0	0	0
1	27/3/9	1	0		1	0	9		Maria Manuel	f	a						35.8	0	1	45	0	1	1	0	0	0	0	0	0	0
1	27/3/9	1	0		1	0	7		Catarina Milisse Rungo	f	a						31.1	0	1	76.6	0	1	1	0	0	0	0	0	0	0
2	27/3/9	1	0		1	0	26		Maria Jorge	f	a						35	0	1	49.1	1	0	1	0	0	0	0	0	0	0
7	28/3/9	1	0	7411	1	0	121	4 classe	Antanasia Eulidio	f		29	4	2008	1	1	35.9	0	1	24.4			0	1	15	0	0	0	0	522	229.885
19	28/3/9	1	0	7342	1	0	336		Eurola Valdimiro	f		18	12	2005	4	2	36.7	0	1	11.6	1	0	0	1	517	0	0	0	0	88	47000
5	28/3/9	1	0	7059	1	0	73		Valerio Luis	m	a	11	9	2007	2	2	36.7	0	1	11.6	1	0	1	0	0	0	0	0	0	0
4	28/3/9	1	0	7089	1	0	71		Lopes Nelson 2a	m	a	24	6	2008	1	2	36.1	0	1	8.2	1	0	1	0	0	0	0	0	0	0
5	28/3/9	1	0		1	0	78	1 classe	Ana Emidio Eugenio	f						3	37	0	1	16.7			0	1	530	0	0	0	0	274	15474.5
7	28/3/9	1	0		1	0	122	4 classe	Argentina Sergio	f		12	8	2000	9	3	36.4	0	1	27.1			0	1	530	0	0	0	0	287	14773.5
6	28/3/9	1	0	7202	1	0	92	1 classe	Salvador Armando	m		27	9	2002	7	3	37.1	0	1	19.9			0	1	525	0	0	1	1	298	14094
4	28/3/9	1	0		1	0	68	2 classe	Anselmo Acacio	m				2001	8	3	35.9	0	1	25			0	1	533	0	0	0	0	458	9310.04
6	28/3/9	1	0	7203	1	0	93	1 classe	Albertina Vasco Miguel	f		10	6	2003	6	3	37.1	0	1	15.2			0	1	410	0	0	0	0	508	6456.69
6	28/3/9	1	0	7465	1	0	99	3 classe	Castro Joaquim	m						3	37.4	0	1	15.5			0	1	382	0	0	0	0	522	5854.41
4	28/3/9	1	0	7453	1	0	57	2 classe	Joana Luis	f		11	9	2001	8	3	36.6	0	1	18.5			0	1	121	0	0	0	0	500	1936
3	28/3/9	1	0	7334	1	0	47	2 classe	Edilson Virgilio	m		2	4	2001	8	3	36.5	0	1	19			0	1	122	0	0	0	0	505	1932.67
5	28/3/9	1	0		1	0	84	1 classe	Gestancio Arlindo Herculano	m		24	7	2003	6	3	37	0	1	19.5			0	1	86	0	0	0	0	501	1373.25
5	28/3/9	1	0	7302	1	0	83	1 classe	Agnesio Anibal Paulino	f						3	36.9	0	1	17.4			0	1	81	0	0	0	0	512	1265.62
5	28/3/9	1	0	7206	1	0	85	1 classe	Gercio Filipe	m		4	12	2002	7	3	37.1	0	1	21.9			0	1	73	0	0	1	1	510	1145.1
5	28/3/9	1	0	7337	1	0	89	1 classe	Nelcia Zildo	f						3	36.4	0	1	28.7			0	1	64	0	0	0	0	512	1000
4	28/3/9	1	0	7031	1	0	62	2 classe	Riston Adelito	m		1	2	2002	7	3	36.2	0	1	20.7			0	1	54	0	0	0	0	513	842.105
4	28/3/9	1	0	7223	1	0	63	2 classe	Rodolfo Andre	m		21	1	2001	8	3	36.2	0	1	19.9			0	1	49	0	0	0	0	503	779.324
3	28/3/9	1	0	7064	1	0	42	2 classe	Dadiva Alberto	f		27	8	2002	7	3	36.4	0	1	18.2			0	1	39	0	0	0	0	513	608.187
8	28/3/9	1	0	7470	1	0	130	4 classe	Mercia Sergio Fernando	f		2	10	2000	9	3	36.7	0	1	20.2	1	0	0	1	39	0	0	0	0	525	594.286
3	28/3/9	1	0	7050	1	0	36	2 classe	Aclatia Admiro	f		18	10	2001	8	3	37.5	1	0	20.4			0	1	34	0	0	0	0	520	523.077
10	28/3/9	1	0	7303	1	0	168	5 classe	Ofelia Anibal Paulino	f		16	6	2000	9	3	36.8	0	1	25.4	0	1	0	1	30	0	0	0	0	514	466.926
3	28/3/9	1	0	7493	1	0	52	2 classe	Fernando Rui Avelino	m						3	36	0	1	27.8			0	1	22	0	0	0	0	515	341.748
3	28/3/9	1	0	7493	1	0	35	2 classe	Antonio Rui Avelino	m						3	36.5	0	1	20.2			0	1	20	0	0	0	0	509	314.342
5	28/3/9	1	0	7677	1	0	82	1 classe	Cacilda Manuel	f				2002	7	3	36.9	0	1	24.3			0	1	17	0	0	0	0	502	270.916
5	28/3/9	1	0	7187	1	0	77	1 classe	Alirio Rui Eugenio	m				2003	6	3	36.7	0	1	18.4			0	1	17	0	0	0	0	513	265.107
4	28/3/9	1	0	7251	1	0	64	2 classe	Tina Januario	f		20	3	2002	7	3	36	0	1	22.6			0	1	15	0	0	0	0	503	238.569
4	28/3/9	1	0	7464/5	1	0	58	2 classe	Luzidencia Ernesto	f						3	36.5	0	1	19.4			0	1	14	0	0	0	0	511	219.178
4	28/3/9	1	0	7230	1	0	70	2 classe	Euclesio Baptista	m						3	36.2	0	1	26.9			0	1	14	0	0	0	0	515	217.476
3	28/3/9	1	0	7473	1	0	41	2 classe	Delton Agostinho	m		16	8	2001	8	3	36.6	0	1	19.6			0	1	14	0	0	0	0	518	216.216
3	28/3/9	1	0	7096	1	0	43	2 classe	Edmundo Ventura	m				2001	8	3	36.5	0	1	22.2			0	1	11	0	0	0	0	500	176
5	28/3/9	1	0	7474	1	0	76	1 classe	Alfeu Manuel Antonio	m						3	37	0	1	17.6			0	1	11	0	0	0	0	502	175.299
4	28/3/9	1	0	7119	1	0	56	2 classe	Joaquina Feliciano	f						3	36.2	0	1	22.6			0	1	11	0	0	0	0	503	174.95
5	28/3/9	1	0	7474	1	0	80	1 classe	Arsenio Antonio	m						3	37.1	0	1	16.8			0	1	11	0	0	0	0	522	168.582
6	28/3/9	1	0	7299	1	0	104	3 classe	Maria Fortunato	f				2000	9	3	36.3	0	1	20.8			0	1	11	0	0	0	0	560	157.143
3	28/3/9	1	0		1	0	51	2 classe	Felicidade Daniel	f						3	36.8	0	1	19.2			0	1	10	0	0	0	0	523	152.964
5	28/3/9	1	0	7469	1	0	88	1 classe	Mossa Ricardo	m						3	36.4	0	1	21.1			0	1	8	0	0	0	0	506	126.482
6	28/3/9	1	0	7453	1	0	102	3 classe	Jorge Luis	m				2000	9	3	36.8	0	1	21.7			0	1	8	0	0	0	0	510	125.49
3	28/3/9	1	0	7264	1	0	44	2 classe	Edmilson Joaquim	m		2	9	2001	8	3	36.7	0	1	19			0	1	7	0	0	0	0	503	111.332
7	28/3/9	1	0	7432	1	0	124	4 classe	Edna da Paula Humberto	f		21	3	2001	8	3	36.8	0	1	17.8			0	1	7	0	0	0	0	517	108.317
6	28/3/9	1	0	7294	1	0	96	3 classe	Augusto Artur	m		6	12	2000	9	3	37.3	0	1	22.7			0	1	6	0	0	0	0	516	93.0233
4	28/3/9	1	0	7279	1	0	66	2 classe	Vina Caetano	f		31	8	2001	8	3	36.5	0	1	21.8			0	1	6	0	0	0	0	516	93.0233
6	28/3/9	1	0	7009	1	0	98	3 classe	Quinita Anselmo	f		13	3	2001	8	3	36.9	0	1	19.6	1	0	0	1	5	0	0	3	1	502	79.6813
9	28/3/9	1	0		1	0	164	5 classe	Mariana da Rosa	f		19	8	2000	9	3	36.5	0	1	31.9			0	1	5	0	0	0	0	503	79.5229
5	28/3/9	1	0	7443	1	0	79	1 classe	Acacio Micas	m						3	37	0	1	17.8			0	1	4	0	0	0	0	505	63.3663
6	28/3/9	1	0	7299	1	0	107	3 classe	Rosita Joao	f						3	36.9	0	1	27.2			0	1	4	0	0	0	0	508	62.9921
5	28/3/9	1	0	7622	1	0	86	1 classe	Jose Brito Antonio	m		13	4	2002	7	3	36.5	0	1	21.7			0	1	4	0	0	0	0	515	62.1359
7	28/3/9	1	0	7185	1	0	113	4 classe	Carlos Dercio	m		11	1	2000	9	3	36.6	0	1	31.2			0	1	4	0	0	0	0	516	62.0155
6	28/3/9	1	0	7057	1	0	109	4 classe	Belson Pascoal	m		25	5	2000	9	3	36.2	0	1	23			0	1	3	0	0	0	0	503	47.7137
9	28/3/9	1	0	7613	1	0	153	5 classe	Isabel Tomas	f						3	36.7	0	1	37			0	1	1	0	0	0	0	506	15.8103
3	28/3/9	1	0	7267/7274	1	0	45	2 classe	Edilson Luis Joaquim	m		12	12	2002	7	3	36.3	0	1	17.3			0	1	1	0	0	0	0	507	15.7791
7	28/3/9	1	0		1	0	120	4 classe	Rafael Ricardo Carlos	m						3	37	0	1	22.8			0	1	1	0	0	0	0	512	15.625
7	28/3/9	1	0	7013	1	0	112	4 classe	Evaristo Alves da Fonseca	m		16	2	2001	8	3	36.6	0	1	23.8	0	1	1	0	0	0	0	0	0	0
8	28/3/9	1	0	7252	1	0	131	4 classe	Nilsa Jovito Armando	f		18	8	2000	9	3	36.7	0	1	23.4	1	0	1	0	0	0	0	0	0	0
5	28/3/9	1	0	7008	1	0	91	1 classe	Olinda Anselmo Pedro(Lindinha)	f		13	9	2002	7	3	36.6	0	1	18.1			1	0	0	0	0	0	0	0
3	28/3/9	1	0	7011	1	0	38	2 classe	Agnesio Antonio	m		17	3	2001	8	3	36.2	0	1	19.9			1	0	0	0	0	0	0	0
4	28/3/9	1	0	7013	1	0	65	2 classe	Thsefe Alves da Fonseca	m				2002	7	3	35.6	0	1	19.2			1	0	0	0	0	0	0	0
5	28/3/9	1	0	7057	1	0	90	1 classe	Neima Gonsalves	f						3	36.5	0	1	18.2			1	0	0	0	0	0	0	0
3	28/3/9	1	0	7062	1	0	39	2 classe	Arquinaldo Osvaldo	m		12	12	2002	7	3	36.1	0	1	21.1			1	0	0	0	0	0	0	0
4	28/3/9	1	0	7192	1	0	55	2 classe	Juvencio Tiago	m				2000	9	3	36.3	0	1	18.7			1	0	0	0	0	0	0	0
3	28/3/9	1	0	7197	1	0	50	2 classe	Esperanca Eduardo	f		31	10	2002	7	3	36.2	0	1	19.9			1	0	0	0	0	0	0	0
7	28/3/9	1	0	7197	1	0	115	4 classe	Gercio Eduardo	m		2	2	2000	9	3	35.4	0	1	26.4			1	0	0	0	0	0	0	0
3	28/3/9	1	0	7269	1	0	40	2 classe	Cubanito Juliao	m		4	12	2000	9	3	36.9	0	1	17.8			1	0	0	0	0	0	0	0
4	28/3/9	1	0	7289	1	0	60	2 classe	Nelcia Luis Lucas	f				2002	7	3	36.3	0	1	20.9			1	0	0	0	0	0	0	0
5	28/3/9	1	0	7337	1	0	81	1 classe	Belarmina Zidro	f						3	36.5	0	1	20			1	0	0	0	0	0	0	0
6	28/3/9	1	0	7425	1	0	94	1 classe	Diana Rodrigues	f		5	3	2004	5	3	37.1	0	1	13.9			1	0	0	0	0	0	0	0
4	28/3/9	1	0	7435	1	0	61	2 classe	Nuro Galvao	m		20	5	2002	7	3	36.1	0	1	21.9			1	0	0	0	0	0	0	0
5	28/3/9	1	0	7449	1	0	87	1 classe	Leonilde da Isa Joao	f		29	7	2003	6	3	36.6	0	1	19.1			1	0	0	0	0	0	0	0
3	28/3/9	1	0	7456	1	0	37	2 classe	Anastancia Amelia	f		7	2	2002	7	3	36.4	0	1	18.3			1	0	0	0	0	0	0	0
3	28/3/9	1	0	7519	1	0	48	2 classe	Evita Pascoal	f						3	36.4	0	1	22.7			1	0	0	0	0	0	0	0
7	28/3/9	1	0	7527	1	0	118	4 classe	Luis Antonio	m						3	36.3	0	1	27.8			1	0	0	0	0	0	0	0
6	28/3/9	1	0	7533	1	0	97	3 classe	Edna Eduardo	f						3	37.2	0	1	22.7			1	0	0	0	0	0	0	0
6	28/3/9	1	0	7533	1	0	110	4 classe	Elton Pascoal	m		14	10	2000	9	3	36.8	0	1	22.3			1	0	0	0	0	0	0	0
3	28/3/9	1	0	7613	1	0	53	2 classe	Isabel Antonio	f						3	36.4	0	1	24			1	0	0	0	0	0	0	0
3	28/3/9	1	0	7600!!	1	0	49	2 classe	Elton Jaime	m		16	9	2002	7	3	36.1	0	1	19.2			1	0	0	0	0	0	0	0
4	28/3/9	1	0		1	0	69	2 classe	Virginia Antonio	f		16	1	2001	8	3	36.5	0	1	22.5			1	0	0	0	0	0	0	0
4	28/3/9	1	0		1	0	59	2 classe	Marcio Acussena	m						3	36.1	0	1	20.2			1	0	0	0	0	0	0	0
3	28/3/9	1	0	7272	1	0	46	2 classe	Edmilton Manuel	m				2001	8	3	37.2	0	1	20.3			0	0	0	0	0	2	1	511
6	28/3/9	1	0	7258	1	0	95	3 classe	Lucia Jose	f		8	12	2000	9	3	37.3	0	1	27.8					0	0	0	3	1	0
6	28/3/9	1	0	7304	1	0	105	3 classe	Sonia Castro	f						4	36.8	0	1	23.7			0	1	501	0	0	0	0	314	12764.3
9	28/3/9	1	0	7329	1	0	160	5 classe	Maria Jose	f		28	10	1997	12	4	36.7	0	1	31.1			0	1	164	0	0	0	0	503	2608.35
7	28/3/9	1	0	7291	1	0	116	4 classe	Juvencio Beatriz Jose	m		18	9	1992	17	4	36.2	0	1	29.3			0	1	136	0	0	0	0	528	2060.61
6	28/3/9	1	0	7235	1	0	100	3 classe	Nilda Jose	f				1998	11	4	36.7	0	1	27.4			0	1	128	0	0	0	0	503	2035.79
8	28/3/9	1	0	7353	1	0	137	5 classe	Alex Zidro	m				1997	12	4	36.8	0	1	34.2			0	1	62	0	0	0	0	508	976.378
8	28/3/9	1	0	7286	1	0	133	4 classe	Rute Joao	f		10	8	1999	10	4	36.8	0	1	25.7			0	1	59	0	0	0	0	508	929.134
10	28/3/9	1	0	7057	1	0	170	5 classe	Pascoal Jose Pascoal	m		5	7	1993	16	4	36.1	0	1	51.2			0	1	45	0	0	0	0	503	715.706
8	28/3/9	1	0	7519	1	0	145	5 classe	Dias Pascoal Fernando	m		18	8	1998	11	4	36.9	0	1	25			0	1	26	0	0	0	0	508	409.449
8	28/3/9	1	0	7198	1	0	139	5 classe	Antonio Joao Rafael	m		12	11	1997	12	4	36.8	0	1	32.2			0	1	26	0	0	0	0	511	407.045
9	28/3/9	1	0		1	0	156	5 classe	Joana Herculano	f		17	4	1998	11	4	36.7	0	1	24.6			0	1	24	0	0	0	0	500	384
7	28/3/9	1	0		1	0	123	4 classe	Albertina Herinque	f		13	10	1999	10	4	36.1	0	1	26.4			0	1	19	0	0	0	0	510	298.039
10	28/3/9	1	0	7377	1	0	178	5 classe	Florentina (Germana) Jordao	f		25	1	1997	12	4	36.8	0	1	30.9			0	1	17	0	0	0	0	510	266.667
5	28/3/9	1	0	7059	1	0	75		Minercia Feliz Rafael	f	a	7	8	1999	10	4	36.4	0	1	24.8	1	0	0	1	14	0	0	0	0	505	221.782
9	28/3/9	1	0	7488	1	0	158	5 classe	Leodercio Felizberto	m				1997	12	4	36.8	0	1	30			0	1	13	0	0	0	0	505	205.941
7	28/3/9	1	0	7149	1	0	128	4 classe	Josefa Agostinho	f		22	8	1998	11	4	36.6	0	1	29			0	1	11	0	0	0	0	505	174.257
19	28/3/9	1	0	7146	1	0	334		Benevoldite Francisco	f		30	8	1996	13	4	36.7	0	1	34.1			0	1	9	0	0	0	0	502	143.426
8	28/3/9	1	0	7278	1	0	147	5 classe	Elton da Silva Lino	m						4	37	0	1	35.6			0	1	6	0	0	0	0	504	95.2381
9	28/3/9	1	0	7203	1	0	167	5 classe	Otilia Abiguela Rafael	f		23	11	1997	12	4	36.2	0	1	23.1			0	1	6	0	0	0	0	507	94.6746
8	28/3/9	1	0	7187	1	0	144	5 classe	Carlos Rui	m				1998	11	4	36.3	0	1	28			0	1	6	0	0	0	0	517	92.8433
8	28/3/9	1	0	7037	1	0	135	5 classe	Adelto Fernando	m		21	2	1999	10	4	36.6	0	1	34.8	0	1	0	1	6	0	0	0	0	519	92.4855
8	28/3/9	1	0	7493	1	0	146	5 classe	Domingos Rui Avelino	m		11	9	1997	12	4	36.4	0	1	27.4			0	1	5	0	0	0	0	510	78.4314
7	28/3/9	1	0	7118	1	0	125	4 classe	Efigenia Ginoveva Fernando	f		26	9	1999	10	4	36.9	0	1	21.6			0	1	5	0	0	0	0	511	78.2779
7	28/3/9	1	0	7286	1	0	126	4 classe	Felizarda Joao	f		10	8	1999	10	4	36.6	0	1	25.3			0	1	5	0	0	0	0	520	76.9231
9	28/3/9	1	0	7084	1	0	155	5 classe	Joana Caetano Carlos	f		1	6	1999	10	4	36.2	0	1	28.8			0	1	4	0	0	0	0	503	63.6183
9	28/3/9	1	0	7147/8	1	0	154	5 classe	Ivo Jose	m						4	37.2	0	1	25.3			0	1	4	0	0	0	0	525	60.9524
8	28/3/9	1	0	7302	1	0	132	4 classe	Prudencia Anibal	f		23	7	1993	16	4	36.3	0	1	39.9			0	1	3	0	0	0	0	506	47.4308
9	28/3/9	1	0	7347	1	0	152	5 classe	Inocencia Sergio	f				1998	11	4	36.8	0	1	25.8			0	1	3	0	0	0	0	520	46.1538
9	28/3/9	1	0		1	0	161	5 classe	Madalena Baptista	f		17	12	1997	12	4	37	0	1	30.2			0	1	3	0	0	0	0	529	45.3686
8	28/3/9	1	0	7246	1	0	138	5 classe	Amelia Miguel	f		24	7	1999	10	4	36.5	0	1	22.9			0	1	2	0	0	0	0	501	31.9361
10	28/3/9	1	0	7175	1	0	172	5 classe	Raul Filipe	m		8	7	1997	12	4	36.5	0	1	28.5			0	1	2	0	0	0	0	501	31.9361
7	28/3/9	1	0	7489	1	0	127	4 classe	Quinita Ricardo	f		11	8	1999	10	4	36.7	0	1	26.8			0	1	2	0	0	1	1	515	31.068
8	28/3/9	1	0	7192	1	0	141	5 classe	Angelica Tiago	f		2	7	1998	11	4	36.2	0	1	24.3			0	1	2	0	0	0	0	518	30.888
9	28/3/9	1	0		1	0	166	5 classe	Nedia Rosita	f		9	3	1998	11	4	36.5	0	1	25.1			0	1	2	0	0	0	0	527	30.3605
10	28/3/9	1	0		1	0	173	5 classe	Ricardo Armando	m		15	2	1996	13	4	36.1	0	1	30.1			0	1	1	0	0	0	0	507	15.7791
9	28/3/9	1	0	7289	1	0	159	5 classe	Maria Luis	f		2	8	1999	10	4	36.8	0	1	25.8			0	1	1	0	0	0	0	509	15.7171
9	28/3/9	1	0	7202	1	0	157	5 classe	Laura Armando	f		6	9	1998	11	4	36.4	0	1	26.2			0	1	1	0	0	0	0	513	15.5945
9	28/3/9	1	0	7023	1	0	150	5 classe	Gomes Paulo Alfeu	m		13	6	1998	11	4	36.1	0	1	36.8			1	0	0	0	0	0	0	0
19	28/3/9	1	0	7146	1	0	333		Bevinda Felizberto	f		20	4	1999	10	4	37	0	1	24.5			1	0	0	0	0	0	0	0
10	28/3/9	1	0	7435	1	0	171	5 classe	Ramos Galvao	m		8	7	1993	16	4	35.8	0	1	29.2			1	0	0	0	0	0	0	0
8	28/3/9	1	0	7622	1	0	148	5 classe	Florencio Antonio	m		13	9	1997	12	4	36.6	0	1	26.9			1	0	0	0	0	0	0	0
8	28/3/9	1	0		1	0	143	5 classe	Cacilda Antonio	f						4	36.7	0	1	26.9			1	0	0	0	0	0	0	0
10	28/3/9	1	0	7303	1	0	169	5 classe	Pascoal Anibal Paulino	m		15	4	1998	11	4	37	0	1	23.2	0	1	1	0	0	0	0	0	0	0
8	28/3/9	1	0	7336	1	0	142	5 classe	Belugencia Zidro	f				1995	14	4	36.2	0	1	40.6	0	1	1	0	0	0	0	0	0	0
9	28/3/9	1	0	7521	1	0	151	5 classe	Inocencio Matias	m						4	37.2	0	1	27.8	0	1	1	0	0	0	0	0	0	0
9	28/3/9	1	0	7009	1	0	149	5 classe	Gercia Anselmo Pedro	f		2	8	1998	11	4	36.7	0	1	22.1	1	0	1	0	0	0	0	0	0	0
7	28/3/9	1	0	7086	1	0	119	4 classe	Marcelino Joaquim Malewga	m		4	1	1999	10	4	35.3	0	1	30.1	1	0	1	0	0	0	0	0	0	0
4	28/3/9	1	0	7089	1	0	72		Maria Sebastiao	f	a	5	3	1990	19	4	36.3	0	1	52.3	1	0	1	0	0	0	0	0	0	0
8	28/3/9	1	0	7185	1	0	136	5 classe	Aderito Afonso Joaquim	m		4	1	1996	13	4	36.9	0	1	38.1	1	0	1	0	0	0	0	0	0	0
8	28/3/9	1	0	7365	1	0	140	5 classe	Amina Antonio	f				1994	15	4	36.2	0	1	24.9	1	0	1	0	0	0	0	0	0	0
8	28/3/9	1	0	7005	1	0	134	4 classe	Suzete Anselmo	f		11	1	1999	10	4	35.9	0	1	22.4			1	0	0	0	0	0	0	0
9	28/3/9	1	0	7264	1	0	163	5 classe	Marla Augusto Joaquim	f		7	4	1997	12	4	36.3	0	1	29.4			1	0	0	0	0	0	0	0
10	28/3/9	1	0	7279	1	0	177	5 classe	Luisa Caetano	f		2	11	1997	12	4	36.5	0	1	28.5			1	0	0	0	0	0	0	0
9	28/3/9	1	0	7305	1	0	165	5 classe	Nelia Carlos Ricardo	f		27	10	1998	11	4	36.5	0	1	32.9			1	0	0	0	0	0	0	0
7	28/3/9	1	0	7432	1	0	129	4 classe	Marta Humberto	f		17	4	1998	11	4	36.9	0	1	26.6			1	0	0	0	0	0	0	0
6	28/3/9	1	0	7437	1	0	108	4 classe	Antonio Galvao	m		26	5	1996	13	4	36.7	0	1	22.2			1	0	0	0	0	0	0	0
7	28/3/9	1	0	7627	1	0	117	4 classe	Juvencia Antonio Manuel	m		13	9	1998	11	4	36.1	0	1	24			1	0	0	0	0	0	0	0
7	28/3/9	1	0		1	0	111	4 classe	Emidio Jaime	m		25	9	1998	11	4	37.2	0	1	27.4			1	0	0	0	0	0	0	0
10	28/3/9	1	0		1	0	174	5 classe	Venilsia Valdez	f		14	1	1999	10	4	37	0	1	28.7			1	0	0	0	0	0	0	0
9	28/3/9	1	0	7678	1	0	162	5 classe	Mario Manuel	m		14	8	1996	13	4	36.2	0	1	31					0	0	0	1	1	0
5	28/3/9	1	0	7059	1	0	74		Dulce Joaquim	f	a	21	4	1987	22	5	36.3	0	1	61.6	1	0	1	0	0	0	0	0	0	0
10	28/3/9	1	0	7424	1	0	180		Dercio Paulo Alfeu	m		17	10	1982	27	5	35.2	0	1	55.4	1	0	1	0	0	0	0	0	0	0
19	28/3/9	1	0	7716	1	0	332		Celeste Leonardo	f		20	5	1981	28	5	35.9	0	1	59.6	1	0	1	0	0	0	0	0	0	0
10	28/3/9	1	0	7902	1	0	181		Lopes Joaquim	m						5	36.6	0	1	58.8	1	0	1	0	0	0	0	0	0	0
4	28/3/9	1	0	7354	1	0	67	2 classe	Marta Alfredo (Lucas?)	f				1963	46	6	36.3	0	1	31.6			0	1	12	0	0	0	0	512	187.5
10	28/3/9	1	0	7420	1	0	179		Nuro Absoar Ismael	m		30	11	1978	31	6	36.8	0	1	57.5	0	1	1	0	0	0	0	0	0	0
19	28/3/9	1	0	7334	1	0	335		Palmira Jaime	f							36.6	0	1	40.4	0	1	1	0	0	0	0	0	0	0
7	28/3/9	1	0	7103	1	0	114	4 classe	Francelino Jose	m							36.2	0	1	23.4			1	0	0	0	0	0	0	0
11	30/3/9	1	0	7065	1	0	196		Dino Luisa	m				2005	4	2	36.5	0	1	17.8	0	1	0	1	610	0	0	0	0	42	116190
13	30/3/9	1	0	7449	1	0	229		Nilva da Graca	f		21	7	2007	2	2	36.9	0	1	9.8	0	1	0	1	46	0	0	0	0	522	704.981
11	30/3/9	1	0	7697	1	0	182		Rosa Pedro	f		14	12	2006	3	2	36.2	0	1	11.2	1	0	0	1	19	0	0	0	0	502	302.789
11	30/3/9	1	0	7492	1	0	199		Edson Jorge	m		16	3	2005	4	2	37.1	0	1	16.3			0	1	16	0	0	0	0	517	247.582
12	30/3/9	1	0		1	0	206		Guilherme Joao	m		24	6	2007	2	2	36.7	0	1	10.7			0	1	11	0	0	0	0	514	171.206
13	30/3/9	1	0		1	0	218		Vanildo Antonio	m		20	5	2005	4	2	36.4	0	1	16.5			0	1	3	0	0	25	1	509	47.1513
11	30/3/9	1	0	7492	1	0	198		Lucia Luis	f		9	7	2008	1	2	36.2	0	1	7	0	1	0	1	2	0	0	0	0	507	31.5582
14	30/3/9	1	0	7281	1	0	238		Osvaldo Jose	m		19	1	2008	1	2	36.5	0	1	10.4	1	0	0	1	1	0	0	0	0	514	15.5642
12	30/3/9	1	0		1	0	211		Lucia da Paula Humberto	f		7	12	2008	1	2	37.7	1	0	4.4			1	0	0	0	0	0	0	0
11	30/3/9	1	0		1	0	189		Pedro Jose	m		29	10	2008	1	2	36.9	0	1	7			1	0	0	0	0	0	0	0
11	30/3/9	1	0		1	0	195		Mainha Amancio	f				2006	3	2	36.8	0	1	12.8			1	0	0	0	0	0	0	0
12	30/3/9	1	0		1	0	204		Natercia Sergio	f		1	12	2008	1	2	36.7	0	1	8.4			1	0	0	0	0	0	0	0
12	30/3/9	1	0		1	0	212		Lucas da Paula	m		20	6	2006	3	2	36.7	0	1	11.8			1	0	0	0	0	0	0	0
12	30/3/9	1	0		1	0	217		Dadiva Antonio	f		20	8	2008	1	2	36.5	0	1	6.6			1	0	0	0	0	0	0	0
14	30/3/9	1	0		1	0	241		Celisia Domingos	f		23	2	2008	1	2	36.3	0	1	8.3			1	0	0	0	0	0	0	0
14	30/3/9	1	0	7179	1	0	245		Carvalho Fernando	m		25	8	2005	4	2	36.6	0	1	14.6	1	0	1	0	0	0	0	0	0	0
14	30/3/9	1	0	7179	1	0	244		Ivandro Carvalho Manuel	m		28	9	2008	1	2	36.5	0	1	8	1	0	1	0	0	0	0	0	0	0
12	30/3/9	1	0	7192	1	0	209		Diana Tiago	f		9	8	2008	1	2	36.6	0	1	8.3	1	0	1	0	0	0	0	0	0	0
13	30/3/9	1	0	7202	1	0	234		Helder Micas	m		3	7	2008	1	2	36.7	0	1	9.9	1	0	1	0	0	0	0	0	0	0
13	30/3/9	1	0	7253	1	0	236		Beatriz da G. Joao	f		12	10	2008	1	2	35.5	0	1	7.8	1	0	1	0	0	0	0	0	0	0
13	30/3/9	1	0	7485	1	0	231		Clavia Augusto	f		20	8	2007	2	2	36.6	0	1	12	1	0	1	0	0	0	0	0	0	0
13	30/3/9	1	0	7485	1	0	232		Albino Augusto	m		14	2	2005	4	2	36.5	0	1	14.8			1	0	0	0	0	0	0	0
12	30/3/9	1	0	7726avo	1	0	215		Rosalinda Oliveira	f		9	6	2008	1	2	36.1	0	1	7.7			1	0	0	0	0	0	0	0
13	30/3/9	1	0		1	0	226		Ednercia Agostinho	f		25	4	2006	3	2	37.2	0	1	14.5			1	0	0	0	0	0	0	0
13	30/3/9	1	0		1	0	227		Cheila Agostinho	f		25	4	2006	3	2	37.2	0	1	14.5			1	0	0	0	0	0	0	0
14	30/3/9	1	0		1	0	247		Helio Bernardo	m		21	8	2007	2	2	36.8	0	1	13.5			1	0	0	0	0	0	0	0
11	30/3/9	1	0		1	0	190		Ana Emidio 2x	f		28	6	2003	6	3	38.7	1	0	14.5			0	1	504	0	0	0	0	239	16870.3
11	30/3/9	1	0		1	0	194		Antonio Ermelindo	m		24	1	2001	8	3	37	0	1	21.8			0	1	75	0	0	4	1	518	1158.3
12	30/3/9	1	0		1	0	207		Ausenda Joao	f		12	12	2003	6	3	36.8	0	1	14.1			0	1	33	0	0	0	0	507	520.71
13	30/3/9	1	0	7289	1	0	221		Juvencia Luis	f		2	9	2004	5	3	36.5	0	1	16.4	1	0	0	1	4	0	0	8	1	505	63.3663
11	30/3/9	1	0		1	0	186		Vania Emidio	f		22	6	1991	18	4	38.1	1	0	41.9			0	1	31	0	0	0	0	502	494.024
11	30/3/9	1	0	7690	1	0	183		Joana Francisco	f		17	6	1990	19	4	36.4	0	1	34.5			1	0	0	0	0	0	0	0
12	30/3/9	1	0		1	0	205		Iolanda Baptista	f		24	5	1991	18	4	37.2	0	1	59.7			1	0	0	0	0	0	0	0
13	30/3/9	1	0		1	0	219		Ermelinda Jaime	f				1997	12	4	35.8	0	1	58			1	0	0	0	0	0	0	0
14	30/3/9	1	0	7281	1	0	239		Luisa Afonso	f		7	1	1991	18	4	36.7	0	1	58.5	1	0	1	0	0	0	0	0	0	0
12	30/3/9	1	0		1	0	214		Celeste Alfredo	f		7	7	1989	20	5	36.4	0	1	58.1			0	1	85	0	0	0	0	518	1312.74
14	30/3/9	1	0	7661	1	0	251		Helena Afonso	f	zona a			1986	23	5	36.6	0	1	63.8			1	0	0	0	0	0	0	0
11	30/3/9	1	0	7402mud	1	0	191		Isabel Eugenio	f		25	5	1986	23	5	36.5	0	1	48.3			1	0	0	0	0	0	0	0
14	30/3/9	1	0		1	0	242		Isabel Francisco	f				1988	21	5	36.6	0	1	68.7			1	0	0	0	0	0	0	0
13	30/3/9	1	0	7449	1	0	230		Maria Jorge	f		10	11	1982	27	5	36.6	0	1	50.4	0	1	1	0	0	0	0	0	0	0
13	30/3/9	1	0	7202	1	0	235		Isabel Afonso	f		25	9	1982	27	5	36.6	0	1	58.2	1	0	1	0	0	0	0	0	0	0
14	30/3/9	1	0	7263	1	0	237		Inocencia Caetano	f		22	10	1987	22	5	36.4	0	1	48.5	1	0	1	0	0	0	0	0	0	0
13	30/3/9	1	0	7288	1	0	222		Elisa Francisco	f		7	4	1981	28	5	36.6	0	1	69.7	1	0	1	0	0	0	0	0	0	0
13	30/3/9	1	0	7485	1	0	233		Adelia Felimone	f				1988	21	5	36.6	0	1	47.4	1	0	1	0	0	0	0	0	0	0
12	30/3/9	1	0	7726pai	1	0	216		Bevinda Antonio	f		26	11	1986	23	5	36.6	0	1	50			1	0	0	0	0	0	0	0
14	30/3/9	1	0		1	0	248		Margarida Augusto	f				1982	27	5	36.1	0	1	52.5			1	0	0	0	0	0	0	0
14	30/3/9	1	0	7186	1	0	250		Maria Pascoal	f				1950	59	6	36.1	0	1	52.6	0	1	0	1	45	0	0	0	0	504	714.286
11	30/3/9	1	0	7066	1	0	197		Maria Antonio	f		25	11	1970	39	6	36.3	0	1	48.8	1	0	0	1	8	0	0	0	0	534	119.85
14	30/3/9	1	0	7472	1	0	249		Lucia Fernando	f				1970	39	6	37.5	1	0	64.7	1	0	1	0	0	0	0	0	0	0
11	30/3/9	1	0	7252mud	1	0	184		Lucia Armando	f				1958	51	6	40.5	1	0	47.5	1	0	1	0	0	0	0	0	0	0
14	30/3/9	1	0	7192	1	0	252		Tiago Jose	m		1	8	1958	51	6	36.2	0	1	56.9			1	0	0	0	0	0	0	0
13	30/3/9	1	0	7408	1	0	223		Luisa Manuel	f				1946	63	6	36.7	0	1	47.9			1	0	0	0	0	0	0	0
12	30/3/9	1	0		1	0	213		Paulina Jose	f		5	4	1972	37	6	36.8	0	1	76.1			1	0	0	0	0	0	0	0
12	30/3/9	1	0		1	0	208		Carla Salomao	f		7	8	1978	31	6	36.7	0	1	49.6			1	0	0	0	0	0	0	0
13	30/3/9	1	0		1	0	225		Emilia Jorge	f				1967	42	6	36.5	0	1	57.8			1	0	0	0	0	0	0	0
14	30/3/9	1	0	7255	1	0	255		Lucio Abrantes	m		7	1	1965	44	6	36.8	0	1	89.3	0	1	1	0	0	0	0	0	0	0
11	30/3/9	1	0	7482	1	0	187		Augusta Jose Manuel	f				1948	61	6	37	0	1	31.4	0	1	1	0	0	0	0	0	0	0
11	30/3/9	1	0	7492	1	0	200		Lucia Samuel	f				1972	37	6	36.9	0	1	47.2	0	1	1	0	0	0	0	0	0	0
11	30/3/9	1	0	7613	1	0	188		Albertina Paulino	f				1939	70	6	37	0	1	39.7	0	1	1	0	0	0	0	0	0	0
11	30/3/9	1	0	7020	1	0	185		Alfeu Botao	m		1	1	1920	89	6	36.5	0	1	45.5	1	0	1	0	0	0	0	0	0	0			avelina
14	30/3/9	1	0	7179	1	0	246		Esperanca Filipe	f		10	10	1975	34	6	36.6	0	1	55.2	1	0	1	0	0	0	0	0	0	0
12	30/3/9	1	0	7192	1	0	210		Laura Adriano	f				1968	41	6	36.3	0	1	77.5	1	0	1	0	0	0	0	0	0	0
14	30/3/9	1	0	7268	1	0	253		Judite Joaquim	f		16	8	1973	36	6	36.6	0	1	39.6	1	0	1	0	0	0	0	0	0	0
14	30/3/9	1	0	7287	1	0	240		Lidia Francisco	f		5	8	1959	50	6	36.6	0	1	50.3	1	0	1	0	0	0	0	0	0	0
12	30/3/9	1	0	7489	1	0	203		Suzana Paulo	f		1	8	1969	40	6	36.3	0	1	48.4	1	0	1	0	0	0	0	0	0	0
13	30/3/9	1	0		1	0	228		Lina Geremias	f		4	12	1978	31	6	36.7	0	1	60.5	1	0	1	0	0	0	0	0	0	0
11	30/3/9	1	0		1	0	193		Rita Francisco	f							36.7	0	1	80.3			0	1	1	0	0	0	0	515	15.534
14	30/3/9	1	0	7270	1	0	243		Constancia Nguilitse	f							37	0	1	47.6			1	0	0	0	0	0	0	0
12	30/3/9	1	0		1	0	201		Julio Mario	m							36.6	0	1	67.4			1	0	0	0	0	0	0	0
14	30/3/9	1	0		1	0	254		Amelia Siquisse	f							36.5	0	1	45.2	1	0	1	0	0	0	0	0	0	0
1	2010-04-19	0	1		1	0	15			f	b	17	10	2006	4	2	37.8	1	0	12.4			0	1	516	1	1	0	0	142	29070.4	56.338	avelina
3	2010-04-20	0	1		1	0	54			f	a	1	4	2002	8	3	37.6	1	0	20	1	0	0	0	0	1	1	0	0	506		15.8103	avelina	1
6	2010-04-21	0	1	7062	1	0	112			m					8	3	36.8	0	1	22.8	1	0	0	1	7	1	1	0	0	521	107.486	15.3551	saul
8	2010-04-21	0	1	7023	1	0	144			f		12	7	1999	11	4	37	0	1	28.2			0	0	0	1	1	0	0	500		16	saul	1
1	2011-05-30	0	1	7004	1	0	3		Lucia Almeida	2		4	6	1984	27	5	36.2	0	1	63.3	1	0	0	1	1	1	1	0	0	503	15.9046	15.9046	avelina
4	2011-06-01	0	1	7227	1	0	53		Jose Joao	1		20	1	1971	40	6	36.4	0	1		1	0	0	1	1	1	1	0	0	507	15.7791	15.7791	avelina
7	2011-06-02	0	1	7151	1	0	122		Helio Arnaldo	1		2	1	2007	4	2	37.6	1	0		0	1	0	1	532	1	1	0	0	240	17733.3	33.3333	saul
11	2011-06-03	0	1		1	0	187		Erca Matias	2					6	3	36.7	0	1	17.7	1	0	0	1	514	1	1	0	0	318	12930.8	25.1572	saul
13	2011-06-03	0	1	7472	1	0	224		Edmilton Manuel	1					9	3	36.4	0	1		1	0	0	1	89	1	1	0	0	509	1398.82	15.7171	avelina
15	2011-06-03	0	1		1	0	265		Epifania da G.Lino	2					9	3	36.1	0	1		1	0	0	1	58	1	1	0	0	506	916.996	15.8103	saul
11	2011-06-03	0	1		1	0	186		Elvia Sergio	2					6	3	37	0	1	18.4	1	0	0	1	48	1	1	0	0	513	748.538	15.5945	saul
12	2011-06-03	0	1		1	0	214		Joaquina Feliciano	2					9	3	36.5	0	1		1	0	0	1	13	1	1	0	0	504	206.349	15.873	avelina
14	2011-06-03	0	1		1	0	247		Aunensia Sumalgi	2					7	3	36.7	0	1		1	0	0	1	1	1	1	0	0	517	15.4739	15.4739	saul
7	2010-04-21	0	1	7453	1	0	129			f					8	3	36.8	0	1	21.4			0	0	0	2	1	0	0	508		15.748	saul
9	2010-04-22	0	1	7203	1	0	167			m		1	10	2008	2	2	37.7	1	0	10.3	1	0	0	1	513	2	1	0	0	194	21154.6	41.2371	saul
7	2011-06-02	0	1		1	0	127		Clesio Teles	1		29	8	2008	3	2	37	0	1		1	0	0	1	531	2	1	0	0	116	36620.7	68.9655	saul
9	2011-06-02	0	1	7387	1	0	152		Tunelca Sumalgi	2					10	4	36.2	0	1	28.5	0	1	0	1	3	2	1	0	0	517	46.4217	15.4739	saul
11	2011-06-03	0	1	7327	1	0	189		Tiburcio Zildo	1					6	3	36.3	0	1	59.4	0	1	0	1	80	2	1	0	0	507	1262.33	15.7791	saul
3	2010-04-20	0	1		1	0	55			f	a	11	1	1983	27	5	37.1	0	1	49.7	1	0	0	0	0	3	1	0	0	514		15.5642	avelina	1
8	2011-06-02	0	1	7206	1	0	129		Luria Filipe	2		5	3	2009	2	2	37.2	0	1		0	1	0	1	51	3	1	0	0	509	801.572	15.7171	saul
7	2011-06-02	0	1		1	0	119		Manuncha Marlito	2					4.25	2	37.3	0	1		0	1	0	1	11	3	1	0	0	504	174.603	15.873	saul
9	2011-06-02	0	1		1	0	154		Mercia Zito	2					11	4	36.5	0	1	30.6	0	1	0	1	5	3	1	0	0	524	76.3359	15.2672	saul
5	2010-04-21	0	1		1	0	92			f	a				10	4	36.7	0	1	24.6	0	1	0	1	5	4	1	0	0	500		16	avelina
4	2011-06-01	0	1	7273	1	0	64		Suzana Afonso	2		14	7	1970	41	6	36.6	0	1		1	0	0	1	4	4	1	0	0	512	62.5	15.625	avelina
4	2010-04-20	0	1	7150	1	0	58			f		21	12	2005	5	3	39.6	1	0	16.8	1	0	0	1	43	5	1	0	0	530	649.057	15.0943	avelina	1
15	2010-04-26	0	1	7335	1	0	269			m		4	10	1989	21	5	36.3	0	1	61.8	1	0	0	0	0	6	1	0	0	523		15.2964	avelina
9	2011-06-02	0	1		1	0	159		Edna Eduardo	2					11	4	36.8	0	1	27	0	1	0	1	6	6	1	0	0	508	94.4882	15.748	saul
13	2011-06-03	0	1	7435	1	0	226		Nuro Galvao	1					9	3	36.5	0	1		0	1	0	1	7	7	1	0	0	530	105.66	15.0943	avelina
9	2011-06-02	0	1		1	0	148		Maura Letice	2					11	4	36.2	0	1	27.1	1	0	0	1	10	10	1	0	0	504	158.73	15.873	saul
10	2011-06-03	0	1		1	0	178		Ema Pedro	2					6	3	36.6	0	1	21.8	1	0	0	1	193	10	1	0	0	502	3075.7	15.9363	saul
3	2010-04-20	0	1	7375	1	0	40			m		25	12	2001	9	3	37	0	1	23.3	1	0	0	0	0	11	1	0	0	501		15.9681	avelina	1
1	2010-04-19	0	1		1	0	8			m	b				10	4	36.8	0	1	26.2			0	1	157	21	1	0	0	520	2415.38	15.3846	avelina
20	2010-04-27	0	1		1	0	368			f		30	6	2007	3	2	36.5	0	1	10.7			0	0	0	21	1	0	0	513		15.5945	saul
1	2010-04-19	0	1	7158	1	0	12			m		8	11	2009	1	1	38.9	1	0	7.2			1	0	0	0	0	0	0	0			avelina
2	2010-04-19	0	1	7302	1	0	34			m		3	8	2009	1	1	36.7	0	1	8.6	1	0	1	0	0	0	0	0	0	0			avelina
2	2010-04-19	0	1		1	0	37			m	b	18	9	2009	1	1	36.5	0	1	8	1	0	1	0	0	0	0	0	0	0			avelina
2	2010-04-19	0	1		1	0	31			f	b	1	11	2009	1	1	36.4	0	1	50.5			1	0	0	0	0	0	0	0			avelina
1	2010-04-19	0	1		1	0	1			f	a				4	2	37.2	0	1	14.7	1	0	0	1	580	0	0	0	0	89	52134.8		avelina
1	2010-04-19	0	1		1	0	9			m	b	29	8	2008	2	2	36.7	0	1	11.9	1	0	0	1	577	0	0	0	0	184	25087		avelina	1
1	2010-04-19	0	1	7089	1	0	6			m		24	6	2008	2	2	38.1	1	0	10.4	1	0	0	1	137	0	0	0	0	522	2099.62		avelina
1	2010-04-19	0	1	7189	1	0	3			f		12	10	2008	2	2	37	0	1	10	1	0	1	0	0	0	0	0	0	0			avelina
2	2010-04-19	0	1	7726	1	0	24			f		14	8	2007	3	2	36.8	0	1	13.1	1	0	1	0	0	0	0	0	0	0			avelina
1	2010-04-19	0	1	7057	1	0	18			m		3	4	2007	3	2	37.2	0	1	15.6			1	0	0	0	0	0	0	0			avelina
1	2010-04-19	0	1		1	0	14			f	b	29	1	2009	1	2	35.8	0	1	11			1	0	0	0	0	0	0	0			avelina
2	2010-04-19	0	1	7495	1	0	26			f		18	7	2003	7	3	37.3	0	1	19.5	0	1	0	1	214	0	0	0	0	511	3350.29		avelina
2	2010-04-19	0	1		1	0	32			m	b	25	3	2003	7	3	36.9	0	1	25.5			1	0	0	0	0	0	0	0			avelina	1
1	2010-04-19	0	1		1	0	17			m	b	25	9	1999	11	4	36.2	0	1	29.6			0	1	531	0	0	0	0	194	21896.9		avelina
2	2010-04-19	0	1	7302	1	0	35			f		20	8	1994	16	4	37.3	0	1	51	1	0	0	1	33	0	0	0	0	519	508.671		avelina
2	2010-04-19	0	1	7057	1	0	20			m		24	5	2000	10	4	36	0	1	24.7	1	0	0	1	30	0	0	0	0	502	478.088		avelina
2	2010-04-19	0	1	7057	1	0	22			f		7	4	1997	13	4	35.6	0	1	34.2			0	1	3	0	0	0	0	512	46.875		avelina	1
2	2010-04-19	0	1	7303	1	0	36			m		15	4	1998	12	4	37.5	1	0	26	1	0	0	1	2	0	0	0	0	517	30.9478		avelina
1	2010-04-19	0	1	7092	1	0	5			f		8	11	1992	18	4	36.9	0	1	56.7	1	0	1	0	0	0	0	0	0	0			avelina
2	2010-04-19	0	1	7057	1	0	21			m		29	5	1995	15	4	36	0	1	35.7			1	0	0	0	0	0	0	0			avelina
1	2010-04-19	0	1		1	0	7			f	b	2	2	1992	18	4	36.7	0	1	53.8			1	0	0	0	0	0	0	0			avelina
1	2010-04-19	0	1	7189	1	0	4			f		22	10	1987	23	5	36.7	0	1	46.6	1	0	1	0	0	0	0	0	0	0			avelina
1	2010-04-19	0	1	7424	1	0	11			m		17	10	1982	28	5	35.1	0	1	65.5	1	0	1	0	0	0	0	0	0	0			avelina
1	2010-04-19	0	1	7158	1	0	13			f					39	6	35.3	0	1	60.1	1	0	0	1	24	0	0	0	0	523	367.113		avelina
2	2010-04-19	0	1	7373	1	0	33			f					72	6	36.3	0	1	71.6	0	1	0	1	10	0	0	0	0	503	159.046		avelina	1
2	2010-04-19	0	1	7212	1	0	28			f					60	6	36.6	0	1	71.4	1	0	0	1	1	0	0	0	0	507	15.7791		avelina
2	2010-04-19	0	1	7303	1	0	27			f					53	6	36.7	0	1	56.8	0	1	1	0	0	0	0	0	0	0			avelina
2	2010-04-19	0	1	7057	1	0	19			f					54	6	36.9	0	1	66	1	0	1	0	0	0	0	0	0	0			avelina	1
2	2010-04-19	0	1	7300	1	0	29			f					48	6	36.7	0	1	73.4	1	0	1	0	0	0	0	0	0	0			avelina	1
2	2010-04-19	0	1	7495	1	0	25			f					31	6	36.5	0	1	64	1	0	1	0	0	0	0	0	0	0			avelina
1	2010-04-19	0	1		1	0	2			f	a				50	6	36.6	0	1	64.3	1	0	1	0	0	0	0	0	0	0			avelina
1	2010-04-19	0	1		1	0	10			f	b	14	3	1977	33	6	36.1	0	1	73.1	1	0	1	0	0	0	0	0	0	0			avelina
2	2010-04-19	0	1	7264	1	0	23			m					47	6	36.3	0	1	60.6			1	0	0	0	0	0	0	0			avelina
2	2010-04-19	0	1	7378	1	0	30			f					60	6	36.8	0	1	16.2			1	0	0	0	0	0	0	0			avelina	1
1	2010-04-19	0	1		1	0	16			f	b	26	9	1974	36	6	36.1	0	1	53.9			1	0	0	0	0	0	0	0			avelina	1
4	2010-04-20	0	1	7313	1	0	60			f		27	4	2009	1	1	37	0	1	0	1	0	1	0	0	0	0	0	0	0			avelina
3	2010-04-20	0	1	7650	1	0	56			m		10	10	2009	1	1	36.7	0	1	9.7	1	0	1	0	0	0	0	0	0	0			avelina
3	2010-04-20	0	1		1	0	50			m	b	6	8	2009	1	1	37.2	0	1	9.7	1	0	1	0	0	0	0	0	0	0			avelina
4	2010-04-20	0	1		1	0	63			m	b	29	10	2008	2	2	39.6	1	0	11.2	1	0	0	1	503	0	0	0	0	138	29159.4		avelina
4	2010-04-20	0	1	7150	1	0	57			f		7	11	2006	4	2	36.2	0	1	14.1	1	0	0	1	518	0	0	0	0	167	24814.4		avelina
4	2010-04-20	0	1		1	0	66			m	b	23	6	2005	5	3	40.4	1	0	14.1	1	0	0	1	525	0	0	0	0	148	28378.4		avelina
3	2010-04-20	0	1	7304	1	0	43			m		27	7	2004	6	3	36.6	0	1	21.6	1	0	0	1	564	0	0	0	0	350	12891.4		avelina	1
3	2010-04-20	0	1		1	0	52			m	a				6	3	37	0	1	15.2			0	1	203	0	0	0	0	513	3165.69		avelina
3	2010-04-20	0	1	7305	1	0	44			f		8	7	2001	9	3	36.7	0	1	26.5	0	1	0	1	205	0	0	3	1	551	2976.41		avelina	1
4	2010-04-20	0	1	7472	1	0	75			m					9	3	38.5	1	0	22.3	1	0	1	0	0	0	0	0	0	0			avelina
3	2010-04-20	0	1		1	0	53			f	a				7	3	37.7	1	0	20	1	0	1	0	0	0	0	0	0	0			avelina
4	2010-04-20	0	1	7325	1	0	70			f		18	4	2005	5	3	37.2	0	1	14.8	1	0	1	0	0	0	0	0	0	0			avelina
3	2010-04-20	0	1	7375	1	0	39			m		29	7	2003	7	3	36.9	0	1	19.5	1	0	1	0	0	0	0	0	0	0			avelina	1
3	2010-04-20	0	1	7057	1	0	49			m					17	4	38.2	1	0	62.4			0	1	355	0	0	0	0	511	5557.73		avelina
3	2010-04-20	0	1		1	0	38			f	b	3	10	1993	17	4	36.7	0	1	54.8	1	0	0	1	26	0	0	0	0	504	412.698		avelina
3	2010-04-20	0	1	7375	1	0	41			m		3	10	1999	11	4	37.1	0	1	25	1	0	0	1	20	0	0	0	0	512	312.5		avelina
3	2010-04-20	0	1	7305	1	0	45			f		27	10	1998	12	4	37.4	0	1	37.3	0	1	0	1	19	0	0	0	0	533	285.178		avelina	1
4	2010-04-20	0	1		1	0	65			m	b				17	4	36.1	0	1	59.3			0	1	17	0	0	0	0	510	266.667		avelina
3	2010-04-20	0	1		1	0	51			f	b	22	9	1994	16	4	36.7	0	1	52.6	1	0	0	1	15	0	0	0	0	520	230.769		avelina	1
4	2010-04-20	0	1	7313	1	0	61			m					12	4	37.2	0	1	30.5	1	0	0	1	11	0	0	0	0	515	170.874		avelina
4	2010-04-20	0	1		1	0	62			f	b	31	1	1991	19	4	37	0	1	10.7	1	0	1	0	0	0	0	0	0	0			avelina
4	2010-04-20	0	1		1	0	68			m	b	16	6	1999	11	4	36.8	0	1	30.4	1	0	1	0	0	0	0	0	0	0			avelina
3	2010-04-20	0	1		1	0	48			f		27	6	1995	15	4	36.5	0	1	35	1	0	1	0	0	0	0	0	0	0			avelina
4	2010-04-20	0	1	7650	1	0	59			f					20	5	36.6	0	1	52	1	0	1	0	0	0	0	0	0	0			avelina
4	2010-04-20	0	1		1	0	64			f	b				21	5	37.2	0	1	46.7	1	0	1	0	0	0	0	0	0	0			avelina	1
4	2010-04-20	0	1		1	0	72			m	b	11	12	1954	56	6	39.2	1	0	0	1	0	0	1	553	0	0	0	0	478	9255.23		avelina
3	2010-04-20	0	1		1	0	47			f					46	6	36.3	0	1	59.3	0	1	0	1	438	0	0	0	0	516	6790.7		avelina	1
4	2010-04-20	0	1	7325	1	0	71			f					48	6	38.4	1	0	70.9	1	0	0	1	91	0	0	0	0	501	1453.09		avelina	1
4	2010-04-20	0	1	7190	1	0	74			m					57	6	37	0	1	71.6	1	0	1	0	0	0	0	0	0	0			avelina
4	2010-04-20	0	1	7300	1	0	69			m					75	6	36.5	0	1	54.2	1	0	1	0	0	0	0	0	0	0			avelina	1
3	2010-04-20	0	1	7304	1	0	46			f		20	11	1976	34	6	36.5	0	1	77.6	1	0	1	0	0	0	0	0	0	0			avelina	1
3	2010-04-20	0	1	7375	1	0	42			f		5	10	1947	63	6	37.2	0	1	54.5	1	0	1	0	0	0	0	0	0	0			avelina
4	2010-04-20	0	1	7536	1	0	73			m					70	6	36.9	0	1	69.2	1	0	1	0	0	0	0	0	0	0			avelina
4	2010-04-20	0	1		1	0	67			f	b				30	6	36.6	0	1	49.5	1	0	1	0	0	0	0	0	0	0			avelina
5	2010-04-21	0	1	7707	1	0	80			f		27	6	2009	1	1	37.5	1	0	9.7	1	0	0	1	1	0	0	19	1	518	15.444		avelina
7	2010-04-21	0	1	7108	1	0	123			m		20	6	2009	1	1	36.7	0	1	9.3	1	0	1	0	0	0	0	0	0	0			saul
7	2010-04-21	0	1		1	0	115			m	a	7	10	2009	1	1	36.6	0	1	8.4	1	0	1	0	0	0	0	0	0	0			saul	1
5	2010-04-21	0	1		1	0	84			m	a	3	7	2008	2	2	38	1	0	11	1	0	1	0	0	0	0	0	0	0			avelina
8	2010-04-21	0	1	7020	1	0	140			f					4	2	37	0	1	16.5	1	0	1	0	0	0	0	0	0	0			saul
9	2010-04-21	0	1	7031	1	0	154			m		19	2	2009	1	2	35.9	0	1	10	1	0	1	0	0	0	0	0	0	0			saul	1
9	2010-04-21	0	1	7031	1	0	155			f		19	11	2006	4	2	35.6	0	1	12.9	1	0	1	0	0	0	0	0	0	0			saul
8	2010-04-21	0	1		1	0	134			f	a	3	2	2007	3	2	36.7	0	1	15.4	1	0	1	0	0	0	0	0	0	0			saul	1
7	2010-04-21	0	1		1	0	131			f	a				3	2	36.7	0	1	12.2			1	0	0	0	0	0	0	0			saul
6	2010-04-21	0	1		1	0	100			m	b				5	3	36.6	0	1	20.7			0	1	182	0	0	0	0	510	2854.9		avelina
6	2010-04-21	0	1	7118	1	0	96			m					7	3	38.6	1	0	22.2	1	0	0	1	167	0	0	0	0	503	2656.06		avelina	1
9	2010-04-21	0	1		1	0	158			m	a				9	3	35.6	0	1	25.5			0	1	140	0	0	0	0	515	2174.76		saul
7	2010-04-21	0	1		1	0	130			f	a				7	3	36.3	0	1	20.5			0	1	45	0	0	0	0	504	714.286		saul
8	2010-04-21	0	1	7020	1	0	143			m					8	3	36.4	0	1	22			0	1	32	0	0	0	0	509	502.947		saul	1
5	2010-04-21	0	1	7436	1	0	88			f		2	4	2003	7	3	36.5	0	1	17.9			0	1	26	0	0	0	0	512	406.25		avelina
5	2010-04-21	0	1	7289	1	0	90			f					6	3	37	0	1	18.6	1	0	0	1	9	0	0	0	0	506	142.292		avelina
6	2010-04-21	0	1		1	0	99			m	a				5	3	36.3	0	1	19.3	1	0	0	1	4	0	0	0	0	521	61.4203		avelina
5	2010-04-21	0	1		1	0	93			f	a				5	3	36.7	0	1	15.1			0	1	3	0	0	0	0	510	47.0588		avelina
6	2010-04-21	0	1		1	0	104			m	b				8	3	36.1	0	1	21.5	1	0	0	1	2	0	0	0	0	518	30.888		saul
9	2010-04-21	0	1	7096	1	0	162			m					9	3	37.6	1	0	25.1			1	0	0	0	0	0	0	0			saul
8	2010-04-21	0	1	7031	1	0	149			m		1	2	2002	8	3	35.9	0	1	23.6	1	0	1	0	0	0	0	0	0	0			saul	1
8	2010-04-21	0	1	7109	1	0	136			m		5	3	2005	5	3	36.5	0	1	20.9	1	0	1	0	0	0	0	0	0	0			saul
6	2010-04-21	0	1	7246	1	0	101			m		22	5	2001	9	3	36.8	0	1	21.7	1	0	1	0	0	0	0	0	0	0			saul
5	2010-04-21	0	1	7289	1	0	91			f					8	3	36.2	0	1	22.3	1	0	1	0	0	0	0	0	0	0			avelina
5	2010-04-21	0	1	7442	1	0	94			m					5	3	37.3	0	1	22.4	1	0	1	0	0	0	0	0	0	502			avelina
6	2010-04-21	0	1		1	0	98			m	a	25	6	2005	5	3	36.9	0	1	13.8	1	0	1	0	0	0	0	0	0	0			avelina
6	2010-04-21	0	1		1	0	110			f	a				9	3	36.5	0	1	29.2	1	0	1	0	0	0	0	0	0	0			saul
6	2010-04-21	0	1		1	0	108			f	a				11	4	36.3	0	1	24.1	1	0	0	1	545	0	0	0	0	147	29659.9		saul
6	2010-04-21	0	1	7192	1	0	103			m					10	4	36.3	0	1	21.2	1	0	0	1	43	0	0	0	0	506	679.842		saul
6	2010-04-21	0	1	7258	1	0	102			f		8	12	2000	10	4	36.4	0	1	31.4	1	0	0	1	18	0	0	0	0	504	285.714		saul	1
6	2010-04-21	0	1	7286	1	0	97			f					11	4	36.8	0	1	28.1	1	0	0	1	8	0	0	0	0	523	122.371		avelina
6	2010-04-21	0	1		1	0	107			m	a				10	4	36.7	0	1	25.2			0	1	7	0	0	0	0	511	109.589		saul	1
6	2010-04-21	0	1		1	0	109			f	b	21	8	1996	14	4	36.1	0	1	36.1			0	1	6	0	0	0	0	512	93.75		saul
6	2010-04-21	0	1	7086	1	0	113			m		4	1	1999	11	4	36.5	0	1	36.1	1	0	0	1	4	0	0	0	0	504	63.4921		saul
6	2010-04-21	0	1		1	0	105			m	b				10	4	36	0	1	25.4			0	1	3	0	0	0	0	506	47.4308		saul
6	2010-04-21	0	1		1	0	106			m	a	4	12	2000	10	4	36.9	0	1	19.1	1	0	0	1	3	0	0	0	0	512	46.875		saul	1
7	2010-04-21	0	1		1	0	114			m	a	24	4	1996	14	4	36.5	0	1	36.3	1	0	0	1	2	0	0	0	0	507	31.5582		saul
8	2010-04-21	0	1	7020	1	0	141			f		20	11	1997	13	4	37.8	1	0	31.5			1	0	0	0	0	0	0	0			saul	1
6	2010-04-21	0	1		1	0	95			f	a				15	4	36.1	0	1	48.5	1	0	1	0	0	0	0	0	0	0			avelina	1
8	2010-04-21	0	1	7023	1	0	142			m		13	6	1998	12	4	36.3	0	1	40.5			1	0	0	0	0	0	0	0			saul	1
9	2010-04-21	0	1	7096	1	0	163			f		17	10	1995	15	4	36.8	0	1	41.9			1	0	0	0	0	0	0	0			saul
6	2010-04-21	0	1	7286	1	0	111			f					12	4	36.7	0	1	27.6			1	0	0	0	0	0	0	0			saul	1
5	2010-04-21	0	1		1	0	89			m	a				11	4	36.6	0	1	23.7			1	0	0	0	0	0	0	0			avelina	1
8	2010-04-21	0	1		1	0	145			f	a	6	3	1994	16	4	36.5	0	1	43			1	0	0	0	0	0	0	0			saul
8	2010-04-21	0	1		1	0	146			m	a	15	7	1991	19	4	36	0	1	57.8			1	0	0	0	0	0	0	0			saul	1
8	2010-04-21	0	1		1	0	133			f	a	3	3	1981	29	5	39.7	1	0	66.7			0	1	519	0	0	0	0	154	26961		saul	1
7	2010-04-21	0	1	7108	1	0	124			f		12	8	1982	28	5	37.6	1	0	55.9	1	0	1	0	0	0	0	0	0	0			saul
9	2010-04-21	0	1	7031	1	0	156			f		6	1	1981	29	5	35.9	0	1	53	1	0	1	0	0	0	0	0	0	0			saul
7	2010-04-21	0	1	7062	1	0	116			f					28	5	36.5	0	1	58	1	0	1	0	0	0	0	0	0	0			saul
7	2010-04-21	0	1	7092	1	0	127			m		2	2	1990	20	5	36.5	0	1	61.1	1	0	1	0	0	0	0	0	0	0			saul
5	2010-04-21	0	1	7707	1	0	81			f		20	3	1989	21	5	36.9	0	1	67.1	1	0	1	0	0	0	0	0	0	0			avelina	1
9	2010-04-21	0	1		1	0	152			m	a	15	8	1984	26	5	36.6	0	1	57.1	1	0	1	0	0	0	0	0	0	0			saul
5	2010-04-21	0	1		1	0	85			f	a				28	5	36.5	0	1	67.6	1	0	1	0	0	0	0	0	0	0			avelina
7	2010-04-21	0	1		1	0	128			f	a	26	12	1990	20	5	36.3	0	1	63.5	1	0	1	0	0	0	0	0	0	0			saul
7	2010-04-21	0	1	7089	1	0	121			f		20	8	1986	24	5	37.1	0	1	52.1			1	0	0	0	0	0	0	0			saul
7	2010-04-21	0	1		1	0	122			f	a	7	12	1989	21	5	36.6	0	1	71.6			1	0	0	0	0	0	0	0			saul
7	2010-04-21	0	1		1	0	125			m	a	26	10	1990	20	5	36	0	1	52.4			1	0	0	0	0	0	0	0			saul
7	2010-04-21	0	1		1	0	120			f	a	28	8	1980	30	6	36.4	0	1	65	1	0	0	1	511	0	0	0	0	369	11078.6		saul
5	2010-04-21	0	1	7499	1	0	79			f					33	6	36.2	0	1	53.7			0	1	513	0	0	0	0	438	9369.86		avelina	1
5	2010-04-21	0	1	7439	1	0	87			m					78	6	36.5	0	1	54.2	1	0	0	1	7	0	0	0	0	516	108.527		avelina
7	2010-04-21	0	1	7066	1	0	119			f		25	1	1970	40	6	37	0	1	49.3	1	0	0	1	5	0	0	0	0	516	77.5194		saul
5	2010-04-21	0	1		1	0	86			f	b				60	6	36	0	1	50.1			0	1	3	0	0	0	0	505	47.5248		avelina
5	2010-04-21	0	1	7472	1	0	76			f					42	6	37.5	1	0	68.2	1	0	1	0	0	0	0	0	0	0			avelina
7	2010-04-21	0	1		1	0	126			f	a	17	3	1973	37	6	37.5	1	0	41.5	1	0	1	0	0	0	0	0	0	0			saul
9	2010-04-21	0	1	7687	1	0	164			f					68	6	36	0	1	76.4	0	1	1	0	0	0	0	0	0	0			saul
8	2010-04-21	0	1	7020	1	0	139			f					61	6	37	0	1	85.5	1	0	1	0	0	0	0	0	0	0			saul	1
8	2010-04-21	0	1	7022	1	0	147			f		20	8	1960	50	6	35.7	0	1	72	1	0	1	0	0	0	0	0	0	0			saul
8	2010-04-21	0	1	7022	1	0	148			m		25	11	1960	50	6	35.2	0	1	80.4	1	0	1	0	0	0	0	0	0	0			saul
8	2010-04-21	0	1	7028	1	0	150			f					56	6	35	0	1	50.5	1	0	1	0	0	0	0	0	0	0			saul
9	2010-04-21	0	1	7029	1	0	166			m		25	12	1968	42	6	36.1	0	1	66	1	0	1	0	0	0	0	0	0	0			saul
9	2010-04-21	0	1	7031	1	0	157			m		6	6	1979	31	6	36.5	0	1	70.5	1	0	1	0	0	0	0	0	0	0			saul
9	2010-04-21	0	1	7050	1	0	161			f					78	6	36.1	0	1	58.9	1	0	1	0	0	0	0	0	0	0			saul
8	2010-04-21	0	1	7090	1	0	151			f					60	6	36	0	1	54.6	1	0	1	0	0	0	0	0	0	0			saul
9	2010-04-21	0	1	7096	1	0	153			m					80	6	35.6	0	1	49	1	0	1	0	0	0	0	0	0	0			saul
9	2010-04-21	0	1	7109	1	0	165			m					56	6	36.5	0	1	72.1	1	0	1	0	0	0	0	0	0	0			saul
8	2010-04-21	0	1	7109	1	0	138			f					37	6	36.2	0	1	60.8	1	0	1	0	0	0	0	0	0	0			saul
5	2010-04-21	0	1	7173	1	0	82			f					43	6	36.5	0	1	55	1	0	1	0	0	0	0	0	0	0			avelina
5	2010-04-21	0	1	7219	1	0	78			f					70	6	36.6	0	1	61.6	1	0	1	0	0	0	0	0	0	0			avelina
5	2010-04-21	0	1	7416	1	0	77			f					60	6	35.5	0	1	61	1	0	1	0	0	0	0	0	0	0			avelina
7	2010-04-21	0	1	7452	1	0	132			f					39	6	36.8	0	1	51.3	1	0	1	0	0	0	0	0	0	0			saul
8	2010-04-21	0	1		1	0	135			f	a	8	3	1960	50	6	36.7	0	1	56.8	1	0	1	0	0	0	0	0	0	0			saul
7	2010-04-21	0	1		1	0	117			f	a	14	6	1972	38	6	36.4	0	1	55.4	1	0	1	0	0	0	0	0	0	0			saul	1
9	2010-04-21	0	1		1	0	160			f	a				59	6	36.4	0	1	59			1	0	0	0	0	0	0	0			saul
10	2010-04-22	0	1	7413	1	0	173			m		30	7	2009	1	1	36.7	0	1	9	1	0	1	0	0	0	0	0	0	0			saul
10	2010-04-22	0	1		1	0	171			f	a	20	8	2007	3	2	36.4	0	1	12.8	1	0	0	1	1	0	0	0	0	501	15.9681		saul
11	2010-04-22	0	1	7004	1	0	199			m		24	10	2007	3	2	36.4	0	1	12.3	1	0	1	0	0	0	0	0	0	0			saul
12	2010-04-22	0	1	7612	1	0	210			m		21	7	2008	2	2	36.6	0	1	10.8	1	0	1	0	0	0	0	0	0	0			avelina
11	2010-04-22	0	1	7014	1	0	195			f		18	7	2008	2	2	36.7	0	1	10.1			1	0	0	0	0	0	0	0			saul	1
10	2010-04-22	0	1	7008	1	0	187			f		13	9	2002	8	3	36.7	0	1	21.1			0	1	13	0	0	0	0	509	204.322		saul
12	2010-04-22	0	1	7612	1	0	209			m		24	6	2001	9	3	37	0	1	17.2	1	0	0	1	7	0	0	0	0	531	105.461		avelina	1
10	2010-04-22	0	1	7275	1	0	176			f					9	3	37.7	1	0	23.1			1	0	0	0	0	0	0	0			saul
11	2010-04-22	0	1	7009	1	0	191			f					9	3	36.6	0	1	22.8			1	0	0	0	0	0	0	0			saul
10	2010-04-22	0	1		1	0	189			m	a				7	3	37	0	1	21.4			1	0	0	0	0	0	0	0			saul
10	2010-04-22	0	1		1	0	183			m	a	22	8	1994	16	4	37.3	0	1	49.4	1	0	0	1	517	0	0	0	0	205	20175.6		saul
11	2010-04-22	0	1		1	0	194			f	a	3	3	1992	18	4	37	0	1	60.6	1	0	0	1	18	0	0	0	0	504	285.714		saul
10	2010-04-22	0	1	7685	1	0	175			f					17	4	37.1	0	1	57.4	1	0	1	0	0	0	0	0	0	0			saul
12	2010-04-22	0	1		1	0	219			f	a	19	2	1991	19	4	36.8	0	1	59.7	1	0	1	0	0	0	0	0	0	0			avelina
11	2010-04-22	0	1	7005	1	0	190			f					10	4	36.4	0	1	24.9			1	0	0	0	0	0	0	0			saul
10	2010-04-22	0	1	7009	1	0	188			f					12	4	37.2	0	1	25.4			1	0	0	0	0	0	0	0			saul
11	2010-04-22	0	1		1	0	192			m	a				13	4	36.4	0	1	34.2			1	0	0	0	0	0	0	0			saul	1
11	2010-04-22	0	1	7004	1	0	200			f					23	5	37.5	1	0	63.3	1	0	1	0	0	0	0	0	0	0			saul
11	2010-04-22	0	1	7004	1	0	205			m		15	10	1981	29	5	36.6	0	1	62.9	1	0	1	0	0	0	0	0	0	0			avelina	1
10	2010-04-22	0	1	7214	1	0	181			f		21	4	1988	22	5	37.3	0	1	61.2	1	0	1	0	0	0	0	0	0	0			saul
9	2010-04-22	0	1	7288	1	0	170			f		7	4	1981	29	5	36.4	0	1	68.1	1	0	1	0	0	0	0	0	0	0			saul	1
10	2010-04-22	0	1	7413	1	0	174			f					26	5	37.3	0	1	75.5	1	0	1	0	0	0	0	0	0	0			saul
12	2010-04-22	0	1	7612	1	0	211			f		3	12	1986	24	5	36.5	0	1	62.4	1	0	1	0	0	0	0	0	0	0			avelina
12	2010-04-22	0	1		1	0	218			f	a	25	6	1989	21	5	37.1	0	1	54.1	1	0	1	0	0	0	0	0	0	0			avelina
12	2010-04-22	0	1	7425	1	0	220			m		4	4	1975	35	6	37	0	1	51.9			0	1	17	0	0	0	0	511	266.145		avelina
12	2010-04-22	0	1	7005	1	0	217			f					53	6	36.4	0	1	43.3	1	0	0	1	2	0	0	0	0	512	31.25		avelina
12	2010-04-22	0	1		1	0	214			m	a	28	8	1967	43	6	37.1	0	1	68.9			0	1	2	0	0	0	0	513	31.1891		avelina
10	2010-04-22	0	1	7661	1	0	180			m					41	6	37.7	1	0	59.3	1	0	1	0	0	0	0	0	0	0			saul
10	2010-04-22	0	1	7225	1	0	186			m					73	6	37.4	0	1	70.4	0	1	1	0	0	0	0	0	0	0			saul
10	2010-04-22	0	1	7183	1	0	184			m		16	6	1957	53	6	36.8	0	1	73	1	0	1	0	0	0	0	0	0	0			saul
9	2010-04-22	0	1	7203	1	0	168			f					38	6	36.8	0	1	54.2	1	0	1	0	0	0	0	0	0	0			saul
10	2010-04-22	0	1	7234	1	0	177			f					49	6	36.4	0	1	67	1	0	1	0	0	0	0	0	0	0			saul
9	2010-04-22	0	1	7246	1	0	169			f					50	6	36.3	0	1	54.5	1	0	1	0	0	0	0	0	0	0			saul
11	2010-04-22	0	1	7288	1	0	201			m					74	6	36.2	0	1	56.1	1	0	1	0	0	0	0	0	0	0			avelina
11	2010-04-22	0	1	7522	1	0	203			m					72	6	36.6	0	1	77.6	1	0	1	0	0	0	0	0	0	0			avelina	1
10	2010-04-22	0	1	7614	1	0	172			f					46	6	36.5	0	1	57.8	1	0	1	0	0	0	0	0	0	0			saul
11	2010-04-22	0	1		1	0	208			f	a				60	6	36.9	0	1	46.4	1	0	1	0	0	0	0	0	0	0			avelina
12	2010-04-22	0	1		1	0	212			f	a	22	2	1965	45	6	36.7	0	1	55.7	1	0	1	0	0	0	0	0	0	0			avelina
12	2010-04-22	0	1		1	0	213			m	a				74	6	36.4	0	1	55.7	1	0	1	0	0	0	0	0	0	0			avelina
11	2010-04-22	0	1	7014	1	0	202			m					38	6	36.8	0	1	65.7			1	0	0	0	0	0	0	0			avelina	1
11	2010-04-22	0	1	7014	1	0	196			f					35	6	36.7	0	1	78			1	0	0	0	0	0	0	0			saul
11	2010-04-22	0	1	7096	1	0	206			f					74	6	36.4	0	1	53.2			1	0	0	0	0	0	0	0			avelina
11	2010-04-22	0	1		1	0	204			f	a				68	6	37.4	0	1	54.3			1	0	0	0	0	0	0	0			avelina
11	2010-04-22	0	1		1	0	207			f	a				60	6	37.3	0	1	37			1	0	0	0	0	0	0	0			avelina
10	2010-04-22	0	1		1	0	185			f	a						37.5	1	0	67.8			1	0	0	0	0	0	0	0			saul	1
11	2010-04-22	0	1	7008	1	0	193			f							36.8	0	1	12.7	1	0	1	0	0	0	0	0	0	0			saul
12	2010-04-23	0	1	7172	1	0	224			m		8	10	2009	1	1	38.2	1	0	66	1	0	1	0	0	0	0	0	0	0			avelina	1
13	2010-04-23	0	1	7465	1	0	230			f		19	10	2009	1	1	37	0	1	7.9	1	0	1	0	0	0	0	0	0	0			avelina
13	2010-04-23	0	1	7661	1	0	233			f		28	10	2009	1	1	36.6	0	1	5.2	1	0	1	0	0	0	0	0	0	0			avelina
13	2010-04-23	0	1	7661	1	0	232			f		28	10	2009	1	1	36.5	0	1	5.2	1	0	1	0	0	0	0	0	0	0			avelina	1
13	2010-04-23	0	1	7246	1	0	236			m		21	5	2006	4	2	39.1	1	0	12.7			1	0	0	0	0	0	0	0			avelina	1
13	2010-04-23	0	1	7083	1	0	238			f					4	2	37.2	0	1	13.7			1	0	0	0	0	0	0	0			avelina
13	2010-04-23	0	1	7083	1	0	239			m					7	3	36.2	0	1	19.9			0	1	571	0	0	0	0	285	16028.1		avelina
13	2010-04-23	0	1	7626	1	0	243			f		4	8	2005	5	3	36.5	0	1	13.6	1	0	0	1	243	0	0	0	0	507	3834.32		avelina
12	2010-04-23	0	1		1	0	226			f	b				9	3	38.3	1	0	26.2	1	0	1	0	0	0	0	0	0	0			avelina
12	2010-04-23	0	1		1	0	221			m	a	20	4	1992	18	4	36.5	0	1	63.1	0	1	1	0	0	0	0	0	0	0			avelina
12	2010-04-23	0	1	7172	1	0	225			f		21	1	1994	16	4	36.7	0	1	51.1	1	0	1	0	0	0	0	0	0	0			avelina	1
13	2010-04-23	0	1		1	0	235			f	a	7	4	1997	13	4	36.5	0	1	42.4	1	0	1	0	0	0	0	0	0	0			avelina	1
13	2010-04-23	0	1		1	0	229			f	a	28	10	1996	14	4	36.2	0	1	42	1	0	1	0	0	0	0	0	0	0			avelina
13	2010-04-23	0	1	7246	1	0	237			f					10	4	37.3	0	1	26.1			1	0	0	0	0	0	0	0			avelina
13	2010-04-23	0	1	7661	1	0	234			f		4	10	1987	23	5	36.5	0	1	55.7	1	0	1	0	0	0	0	0	0	0			avelina	1
13	2010-04-23	0	1		1	0	246			f	b				46	6	36	0	1	58.1	1	0	0	1	343	0	0	0	0	518	5297.3		avelina	1
12	2010-04-23	0	1	7062	1	0	222			m		2	2	1977	33	6	36.8	0	1	71.5	1	0	0	1	139	0	0	0	0	526	2114.07		avelina	1
12	2010-04-23	0	1	7018	1	0	223			f		11	6	1975	35	6	36	0	1	55.4	1	0	0	1	8	0	0	0	0	513	124.756		avelina
13	2010-04-23	0	1	7459	1	0	242			m					57	6	36.4	0	1	51.4	1	0	0	1	6	0	0	0	0	525	91.4286		avelina	1
13	2010-04-23	0	1	7084	1	0	240			f		2	9	1934	76	6	36.4	0	1	68.8	1	0	1	0	0	0	0	0	0	0			avelina
13	2010-04-23	0	1	7324	1	0	228			m		10	9	1980	30	6	37.3	0	1	57.3	1	0	1	0	0	0	0	0	0	0			avelina
12	2010-04-23	0	1	7325	1	0	227			m					32	6	36.2	0	1	67	1	0	1	0	0	0	0	0	0	0			avelina	1
13	2010-04-23	0	1	7465	1	0	231			f					31	6	36.4	0	1	47.5	1	0	1	0	0	0	0	0	0	0			avelina
13	2010-04-23	0	1	7626	1	0	244			f					40	6	36	0	1	44.1	1	0	1	0	0	0	0	0	0	0			avelina
13	2010-04-23	0	1		1	0	245			m	b	16	6	1980	30	6	36.8	0	1	55.4	1	0	1	0	0	0	0	0	0	0			avelina
13	2010-04-23	0	1		1	0	241			f	b				39	6	36.3	0	1	59.2	1	0	1	0	0	0	0	0	0	0			avelina
15	2010-04-26	0	1		1	0	278			f	b	8	12	2009	1	1	37.6	1	0	9.4	1	0	0	1	169	0	0	0	0	518	2610.04		avelina
14	2010-04-26	0	1		1	0	250			f		14	10	2009	1	1	39.3	1	0	8.4	1	0	1	0	0	0	0	0	0	0			avelina
16	2010-04-26	0	1		1	0	295			m	b	4	7	2009	1	1	36.8	0	1	7.8	1	0	1	0	0	0	0	0	0	0			avelina
17	2010-04-26	0	1		1	0	307			m	b	28	8	2009	1	1	36.7	0	1	9.4	1	0	1	0	0	0	0	0	0	0			saul
16	2010-04-26	0	1		1	0	289			f	b	2	12	2009	1	1	36.5	0	1	7.8	1	0	1	0	0	0	0	0	0	0			avelina	1
14	2010-04-26	0	1	7108	1	0	255			f		7	1	2007	3	2	40	1	0	14	1	0	0	1	554	0	0	0	0	67	66149.3		avelina
16	2010-04-26	0	1		1	0	297			f	b	30	11	2008	2	2	37.6	1	0	7.7	1	0	0	1	8	0	0	0	0	507	126.233		avelina
17	2010-04-26	0	1	7151	1	0	315			m		2	1	2007	3	2	36.8	0	1	12.7	1	0	1	0	0	0	0	0	0	0			saul
18	2010-04-26	0	1	7267	1	0	333			f		4	11	2006	4	2	37.2	0	1	14.3	1	0	1	0	0	0	0	0	0	0			saul
16	2010-04-26	0	1		1	0	299			f	b	16	2	2006	4	2	36.7	0	1	14.6	1	0	1	0	0	0	0	0	0	0			avelina
18	2010-04-26	0	1		1	0	324			m	b	1	3	2006	4	2	36.4	0	1	13.6	1	0	1	0	0	0	0	0	0	0			saul
17	2010-04-26	0	1		1	0	318			m	b	19	1	2009	1	2	36.3	0	1	8.1	1	0	1	0	0	0	0	0	0	0			saul
16	2010-04-26	0	1	7145	1	0	303			f					4	2	36	0	1	13.5			1	0	0	0	0	0	0	0			saul
17	2010-04-26	0	1	7344	1	0	317			m		23	7	2005	5	3	36.7	0	1	15.2	1	0	0	1	516	0	0	0	0	418	9875.6		saul
18	2010-04-26	0	1	7279	1	0	336			m					6	3	36.9	0	1	22.5			0	1	146	0	0	0	0	518	2254.83		saul
16	2010-04-26	0	1	7462	1	0	286			m					9	3	37.4	0	1	25.1			0	1	6	0	0	2	1	522	91.954		avelina
18	2010-04-26	0	1	7267	1	0	335			m					8	3	36.5	0	1	19.7	1	0	1	0	0	0	0	0	0	0			saul
17	2010-04-26	0	1	7151	1	0	313			f		13	7	2003	7	3	37.2	0	1	18			1	0	0	0	0	0	0	0			saul
18	2010-04-26	0	1	7279	1	0	337			f					9	3	37.4	0	1	25.3			1	0	0	0	0	0	0	0			saul
18	2010-04-26	0	1	7622	1	0	329			m					7	3	36.9	0	1	23.9			1	0	0	0	0	0	0	0			saul
17	2010-04-26	0	1		1	0	308			m	b	28	8	2003	7	3	37	0	1	18.6			1	0	0	0	0	0	0	0			saul
14	2010-04-26	0	1		1	0	254			f	a	24	5	1994	16	4	36.5	0	1	54.5			0	1	593	0	0	0	0	120	39533.3		avelina	1
18	2010-04-26	0	1	7316	1	0	327			m		11	5	1991	19	4	39.4	1	0	57.4	1	0	0	1	63	0	0	0	0	510	988.235		saul
16	2010-04-26	0	1		1	0	290			f	b				15	4	36.3	0	1	58	1	0	0	1	15	0	0	0	0	527	227.704		avelina	1
15	2010-04-26	0	1	7460	1	0	284			m					14	4	37.4	0	1	31.7	0	1	0	1	7	0	0	0	0	517	108.317		avelina	1
18	2010-04-26	0	1	7470	1	0	339			f					10	4	37.6	1	0	24			0	1	3	0	0	0	0	500	48		saul
16	2010-04-26	0	1	7218	1	0	293			f					16	4	37.3	0	1	54.5			0	1	3	0	0	0	0	505	47.5248		avelina
16	2010-04-26	0	1	7678	1	0	285			m					14	4	36.9	0	1	37.4	1	0	0	1	3	0	0	0	0	512	46.875		avelina
17	2010-04-26	0	1	7151	1	0	314			m		31	7	2000	10	4	39	1	0	25.2			1	0	0	0	0	0	0	0			saul	1
16	2010-04-26	0	1	7170	1	0	300			f		7	3	1992	18	4	36.6	0	1	59.3	1	0	1	0	0	0	0	0	0	0			avelina	1
18	2010-04-26	0	1	7303	1	0	340			f					10	4	37.2	0	1	28.8	1	0	1	0	0	0	0	0	0	0			saul
17	2010-04-26	0	1	7644	1	0	311			f		17	3	1996	14	4	37.2	0	1	45.1	1	0	1	0	0	0	0	0	0	0			saul
17	2010-04-26	0	1	7140	1	0	306			f		14	3	1997	13	4	36.3	0	1	38.5			1	0	0	0	0	0	0	0			saul
17	2010-04-26	0	1	7151	1	0	312			m		29	5	1999	11	4	36.8	0	1	28.1			1	0	0	0	0	0	0	0			saul	1
18	2010-04-26	0	1	7175	1	0	325			m		15	10	1995	15	4	37.1	0	1	30.5			1	0	0	0	0	0	0	0			saul
18	2010-04-26	0	1		1	0	341			f	b				10	4	36.5	0	1	26.3			1	0	0	0	0	0	0	0			saul
16	2010-04-26	0	1		1	0	296			f	b	16	11	1986	24	5	37.2	0	1	52	1	0	0	1	4	0	0	0	0	511	62.6223		avelina
16	2010-04-26	0	1		1	0	298			f	b	10	12	1988	22	5	37.1	0	1	73.8	1	0	0	1	2	0	0	0	0	516	31.0078		avelina
18	2010-04-26	0	1		1	0	328			f	a	21	9	1986	24	5	36.6	0	1	74.4	0	1	1	0	0	0	0	0	0	0			saul
15	2010-04-26	0	1	7089	1	0	275			m		15	9	1985	25	5	36.3	0	1	64.2	1	0	1	0	0	0	0	0	0	0			avelina
15	2010-04-26	0	1	7172	1	0	268			m					21	5	36.9	0	1		1	0	1	0	0	0	0	0	0	0			avelina
18	2010-04-26	0	1	7266	1	0	338			f		5	4	1988	22	5	36.9	0	1	59.5	1	0	1	0	0	0	0	0	0	0			saul
18	2010-04-26	0	1	7267	1	0	334			f		9	6	1984	26	5	37.2	0	1	46.1	1	0	1	0	0	0	0	0	0	0			saul
18	2010-04-26	0	1	7267	1	0	331			m		6	1	1984	26	5	36.3	0	1	62.9	1	0	1	0	0	0	0	0	0	0			saul
15	2010-04-26	0	1		1	0	279			f	b				23	5	37.2	0	1	5.6	1	0	1	0	0	0	0	0	0	0			avelina
14	2010-04-26	0	1		1	0	262			m	b	29	5	1984	26	5	37.1	0	1		1	0	1	0	0	0	0	0	0	0			avelina	1
17	2010-04-26	0	1		1	0	309			f	b	24	7	1985	25	5	37	0	1	46.7	1	0	1	0	0	0	0	0	0	0			saul
14	2010-04-26	0	1		1	0	251			f		18	1	1986	24	5	36.3	0	1	48.1	1	0	1	0	0	0	0	0	0	0			avelina
16	2010-04-26	0	1		1	0	302			f	b	1	11	1989	21	5	36	0	1	66.8	1	0	1	0	0	0	0	0	0	0			saul
14	2010-04-26	0	1		1	0	258			m	b	6	11	1982	28	5	35.9	0	1		1	0	1	0	0	0	0	0	0	0			avelina
18	2010-04-26	0	1	7264	1	0	332			f		12	2	1981	29	5	36.4	0	1	54.5			1	0	0	0	0	0	0	0			saul
15	2010-04-26	0	1		1	0	276			m	a	13	9	1986	24	5	36.2	0	1	58.2			1	0	0	0	0	0	0	0			avelina
16	2010-04-26	0	1	7410	1	0	287			m					69	6	37.2	0	1	41.6	1	0	0	1	280	0	0	0	0	503	4453.28		avelina
17	2010-04-26	0	1		1	0	320			m	b	5	6	1959	51	6	37	0	1	60.8	1	0	0	1	98	0	0	0	0	507	1546.35		saul
15	2010-04-26	0	1	7227	1	0	280			f		30	3	1975	35	6	35.9	0	1	60.4	1	0	0	1	16	0	0	0	0	508	251.969		avelina
15	2010-04-26	0	1		1	0	282			f	b				79	6	36.5	0	1	50.7	1	0	0	1	3	0	0	0	0	514	46.6926		avelina	1
15	2010-04-26	0	1	7273	1	0	274			m		10	9	1975	35	6	36.4	0	1	48.4	1	0	0	1	1	0	0	0	0	502	15.9363		avelina
16	2010-04-26	0	1	7238	1	0	288			f					50	6	38.1	1	0	50.5	1	0	1	0	0	0	0	0	0	0			avelina
18	2010-04-26	0	1	7621	1	0	330			f					75	6	37.6	1	0	67.4	1	0	1	0	0	0	0	0	0	0			saul
16	2010-04-26	0	1		1	0	301			f	b	23	1	1904	106	6	38.2	1	0	65.8	1	0	1	0	0	0	0	0	0	0			saul
14	2010-04-26	0	1		1	0	247			f	b	24	9	1979	31	6	38.1	1	0	73.9	1	0	1	0	0	0	0	0	0	0			avelina
17	2010-04-26	0	1		1	0	316			m	b	15	8	1966	44	6	37.9	1	0	54.5	1	0	1	0	0	0	0	0	0	0			saul
17	2010-04-26	0	1	7140	1	0	305			f					50	6	36.1	0	1	44.5	0	1	1	0	0	0	0	0	0	0			saul
14	2010-04-26	0	1	7173	1	0	257			f		2	11	1968	42	6	37	0	1	52.3	0	1	1	0	0	0	0	0	0	0			avelina
15	2010-04-26	0	1	7013	1	0	277			m		17	6	1950	60	6	36.2	0	1	73.2	1	0	1	0	0	0	0	0	0	0			avelina
14	2010-04-26	0	1	7075	1	0	249			m		25	9	1965	45	6	37	0	1	55.5	1	0	1	0	0	0	0	0	0	0			avelina
15	2010-04-26	0	1	7220	1	0	267			m					73	6	36.3	0	1		1	0	1	0	0	0	0	0	0	0			avelina
15	2010-04-26	0	1	7227	1	0	272			m		26	1	1971	39	6	36.6	0	1		1	0	1	0	0	0	0	0	0	0			avelina
14	2010-04-26	0	1	7230	1	0	265			m		26	4	1978	32	6	36.1	0	1		1	0	1	0	0	0	0	0	0	0			avelina
17	2010-04-26	0	1	7252	1	0	321			f		1	8	1962	48	6	36.7	0	1	54.9	1	0	1	0	0	0	0	0	0	0			saul
15	2010-04-26	0	1	7270	1	0	270			m		15	2	1958	52	6	36.9	0	1		1	0	1	0	0	0	0	0	0	0			avelina
15	2010-04-26	0	1	7270	1	0	273			f		15	7	1964	46	6	36.3	0	1		1	0	1	0	0	0	0	0	0	0			avelina
17	2010-04-26	0	1	7341	1	0	319			f					30	6	36	0	1	35.3	1	0	1	0	0	0	0	0	0	0			saul
14	2010-04-26	0	1	7380	1	0	263			f		8	11	1977	33	6	36.2	0	1		1	0	1	0	0	0	0	0	0	0			avelina
18	2010-04-26	0	1	7408	1	0	323			f					56	6	36.5	0	1	41.5	1	0	1	0	0	0	0	0	0	0			saul
16	2010-04-26	0	1	7456	1	0	294			f					56	6	36.6	0	1	49.2	1	0	1	0	0	0	0	0	0	0			avelina
15	2010-04-26	0	1	7458	1	0	283			f					55	6	36.6	0	1	74.7	1	0	1	0	0	0	0	0	0	0			avelina
18	2010-04-26	0	1	7621	1	0	326			m					73	6	36.4	0	1	58.6	1	0	1	0	0	0	0	0	0	0			saul
14	2010-04-26	0	1		1	0	261			m	b				54	6	37.4	0	1		1	0	1	0	0	0	0	0	0	0			avelina
17	2010-04-26	0	1		1	0	322			f	b	2	4	1957	53	6	37	0	1	56.5	1	0	1	0	0	0	0	0	0	0			saul
14	2010-04-26	0	1		1	0	264			f	b	7	2	1977	33	6	36.8	0	1		1	0	1	0	0	0	0	0	0	0			avelina
17	2010-04-26	0	1		1	0	310			f	b				56	6	36.6	0	1	58	1	0	1	0	0	0	0	0	0	0			saul
15	2010-04-26	0	1		1	0	271			m	b	4	10	1978	32	6	36.1	0	1		1	0	1	0	0	0	0	0	0	0			avelina	1
17	2010-04-26	0	1		1	0	304			f	b				42	6	36.1	0	1	52.3	1	0	1	0	0	0	0	0	0	0			saul
14	2010-04-26	0	1		1	0	253			m	b	2	4	1970	40	6	36	0	1	64.5	1	0	1	0	0	0	0	0	0	0			avelina
14	2010-04-26	0	1		1	0	256			f	a	5	4	1972	38	6	36.8	0	1	60.1			1	0	0	0	0	0	0	0			avelina	1
16	2010-04-26	0	1		1	0	292			f	b						36.7	0	1	48.8	1	0	1	0	0	0	0	0	0	0			avelina
16	2010-04-26	0	1		1	0	291			f	b						36.1	0	1	11	1	0	1	0	0	0	0	0	0	0			avelina
20	2010-04-27	0	1	7246	1	0	373			f		17	10	2009	1	1	36.6	0	1	6.2	1	0	1	0	0	0	0	0	0	0			saul
19	2010-04-27	0	1		1	0	357			f		20	8	2009	1	1	36.4	0	1	9.6	1	0	1	0	0	0	0	0	0	0			saul
19	2010-04-27	0	1	7611	1	0	355			f		21	7	2007	3	2	37.1	0	1	11.8	1	0	0	1	68	0	0	0	0	509	1068.76		saul
21	2010-04-27	0	1	7059	1	0	383			m		11	9	2007	3	2	37.2	0	1	14.9	1	0	1	0	0	0	0	0	0	0			saul
19	2010-04-27	0	1	7263	1	0	360			f		12	10	2008	2	2	36.2	0	1	10	1	0	1	0	0	0	0	0	0	0			saul	1
20	2010-04-27	0	1		1	0	376			m		20	6	2006	4	2	36.6	0	1	13.9	1	0	1	0	0	0	0	0	0	0			saul
19	2010-04-27	0	1		1	0	359			m					5	3	36.5	0	1	18.5	1	0	0	1	11	0	0	0	0	517	170.213		saul
19	2010-04-27	0	1		1	0	347			m	a				5	3	37.9	1	0	16.9	1	0	0	1	9	0	0	0	0	510	141.176		saul
19	2010-04-27	0	1		1	0	352			m					8	3	37.4	0	1	20.3	1	0	1	0	0	0	0	0	0	0			saul
19	2010-04-27	0	1		1	0	353			m					8	3	36.8	0	1	19.3	1	0	1	0	0	0	0	0	0	0			saul
19	2010-04-27	0	1		1	0	345			f	b				10	4	36.7	0	1	34.8	1	0	0	1	7	0	0	0	0	502	111.554		saul	1
20	2010-04-27	0	1		1	0	367			m					15	4	37.6	1	0		1	0	1	0	0	0	0	0	0	0			saul
19	2010-04-27	0	1	7221	1	0	343			f					10	4	37.2	0	1	25.8	0	1	1	0	0	0	0	0	0	0			saul
19	2010-04-27	0	1		1	0	342			m	b				12	4	37.1	0	1	31.3	0	1	1	0	0	0	0	0	0	0			saul	1
20	2010-04-27	0	1	7246	1	0	374			f		28	3	1996	14	4	36.4	0	1	54.2	1	0	1	0	0	0	0	0	0	0			saul
19	2010-04-27	0	1		1	0	344			f	b				11	4	37	0	1	30	1	0	1	0	0	0	0	0	0	0			saul
19	2010-04-27	0	1		1	0	351			m		7	4	1994	16	4	36.5	0	1	53.3	1	0	1	0	0	0	0	0	0	0			saul
19	2010-04-27	0	1	7191	1	0	348			m					19	4	36.3	0	1	46			1	0	0	0	0	0	0	0			saul	1
19	2010-04-27	0	1	7627	1	0	346			m					11	4	36.6	0	1	25.6			1	0	0	0	0	0	0	0			saul
20	2010-04-27	0	1		1	0	378			f		17	4	1998	12	4	37	0	1	31.5			1	0	0	0	0	0	0	0			saul	1
19	2010-04-27	0	1		1	0	358			f					13	4	36.5	0	1	43.2			1	0	0	0	0	0	0	0			saul
20	2010-04-27	0	1		1	0	362			m	a	3	5	1989	21	5	36.6	0	1	58.9	1	0	0	1	113	0	0	0	0	503	1797.22		saul
19	2010-04-27	0	1	7261	1	0	349			m		25	6	1985	25	5	36.1	0	1	69.6			0	1	19	0	0	0	0	516	294.574		saul	1
21	2010-04-27	0	1	7059	1	0	384			f		21	4	1987	23	5	36.6	0	1	58.3	1	0	1	0	0	0	0	0	0	0			saul
21	2010-04-27	0	1	7079	1	0	381			m					20	5	36.3	0	1	59.4	1	0	1	0	0	0	0	0	0	0			saul
20	2010-04-27	0	1	7089	1	0	364			f					20	5	37.2	0	1	52	1	0	1	0	0	0	0	0	0	0			saul
20	2010-04-27	0	1	7263	1	0	361			f		22	10	1987	23	5	36.5	0	1	45.3	1	0	1	0	0	0	0	0	0	0			saul	1
19	2010-04-27	0	1	7611	1	0	356			f		10	11	1982	28	5	36.5	0	1	49.7	1	0	1	0	0	0	0	0	0	0			saul
21	2010-04-27	0	1	7057	1	0	385			f					54	6	36.2	0	1	49.8	1	0	1	0	0	0	0	0	0	0			saul
20	2010-04-27	0	1	7077	1	0	379			f					30	6	36.5	0	1	60.4	1	0	1	0	0	0	0	0	0	0			saul	1
20	2010-04-27	0	1	7086	1	0	363			f					55	6	37.1	0	1	62.4	1	0	1	0	0	0	0	0	0	0			saul	1
20	2010-04-27	0	1	7087	1	0	365			f					66	6	36.8	0	1	51	1	0	1	0	0	0	0	0	0	0			saul
21	2010-04-27	0	1	7197	1	0	382			f					30	6	36.4	0	1	65.2	1	0	1	0	0	0	0	0	0	0			saul
20	2010-04-27	0	1	7722	1	0	375			f		19	3	1957	53	6	36.6	0	1	65.4	1	0	1	0	0	0	0	0	0	0			saul
20	2010-04-27	0	1		1	0	377			f					37	6	36.8	0	1	53.8	1	0	1	0	0	0	0	0	0	0			saul
20	2010-04-27	0	1	7427	1	0	372			f					54	6	36.6	0	1	48.8			1	0	0	0	0	0	0	0			saul
20	2010-04-27	0	1		1	0	380			f					50	6	36.9	0	1	54			1	0	0	0	0	0	0	0			saul
20	2010-04-27	0	1		1	0	370			f							36.8	0	1	15.8	1	0	1	0	0	0	0	0	0	0			saul
19	2010-04-27	0	1		1	0	350			m							36.6	0	1	29.6	1	0	1	0	0	0	0	0	0	0			saul
20	2010-04-27	0	1		1	0	369			m							37.3	0	1	12.4			1	0	0	0	0	0	0	0			saul
20	2010-04-27	0	1		1	0	371			f							37.2	0	1	15.8			1	0	0	0	0	0	0	0			saul	1
19	2010-04-27	0	1		1	0	354			f							36.9	0	1	45.5			1	0	0	0	0	0	0	0			saul
21	2010-04-28	0	1		1	0	386			f		3	10	2009	1	1	36.6	0	1	8.6	1	0	1	0	0	0	0	0	0	0			saul
21	2010-04-28	0	1		1	0	387			f		1	1	1990	19	4	36.2	0	1	64.1	1	0	1	0	0	0	0	0	0	0			saul
1	2011-05-30	0	1		1	0	4		Edson Andricio	1		30	7	2010	1	1	36.4	0	1	12.9	1	0	0	1	6	0	0	0	0	502	95.6175		avelina
1	2011-05-30	0	1	7004	1	0	2		Menaldo Edson	1		17	12	2010	1	1	35.9	0	1	10.5	1	0	1	0	0	0	0	0	0	0			avelina
1	2011-05-30	0	1	7008	1	0	7		Sonia Anselmo	2		13	1	2007	4	2	36.3	0	1	14.7	0	1	1	0	0	0	0	0	0	0			avelina
1	2011-05-30	0	1	7004	1	0	1		Ignas Menaldo	1		24	10	2007	4	2	36.6	0	1	13.3	1	0	1	0	0	0	0	0	0	0			avelina
1	2011-05-30	0	1	7011	1	0	12		Agnesio Antonio	1		3	8	2005	6	3	36.7	0	1	23.3	0	1	1	0	0	0	0	0	0	0			avelina
1	2011-05-30	0	1	7009	1	0	10		Quinita Anselmo	2					10	4	36.8	0	1	24.4	0	1	1	0	0	0	0	0	0	0			avelina
1	2011-05-30	0	1	7009	1	0	9		Inurcia Anselmo	2					11	4	36.5	0	1	26.5	0	1	1	0	0	0	0	0	0	0			avelina
1	2011-05-30	0	1	7009	1	0	11		Gercia Anselmo	2				1998	13	4	36.4	0	1	26.4	0	1	1	0	0	0	0	0	0	0			avelina
1	2011-05-30	0	1	7023	1	0	8		Helena Paulo	2		19	2	1991	20	5	36.4	0	1	60.5	1	0	1	0	0	0	0	0	0	0			avelina
1	2011-05-30	0	1		1	0	5		Joaquina Francelino	2		21	9	1986	25	5	36.5	0	1	71.9	1	0	1	0	0	0	0	0	0	0			avelina
1	2011-05-30	0	1	7203	1	0	15		Abguela Rafael	2		19	1	1972	39	6	38.8	1	0	54.9	0	1	1	0	0	0	0	0	0	0			avelina
1	2011-05-30	0	1	7005	1	0	16		Pedro Jose	1				1936	75	6	36.3	0	1	57.5	1	0	1	0	0	0	0	0	0	0			avelina
1	2011-05-30	0	1	7005	1	0	6		Sara Samu	2		20	3	1954	57	6	36.2	0	1	44.4	1	0	1	0	0	0	0	0	0	0			avelina
1	2011-05-30	0	1	7104	1	0	18		Hortencia Carlos	2		15	3	1975	36	6	36.2	0	1	55.8	1	0	1	0	0	0	0	0	0	0			avelina
1	2011-05-30	0	1	7228	1	0	17		Luis Lucas	1				1936	75	6	35.5	0	1	61.3	1	0	1	0	0	0	0	0	0	0			avelina
2	2011-05-31	0	1	7627	1	0	30		Julia Jose	2		8	4	2010	1	1					1	0	0	1	628	0	0	0	0	141	35631.2		avelina
2	2011-05-31	0	1	7727	1	0	37		Lucilia Paulino	2		30	8	2010	1	1	36.8	0	1		1	0	0	1	6	0	0	0	0	520	92.3077		avelina
2	2011-05-31	0	1	7627	1	0	29		Benendito Joao	1		16	7	2009	2	2	36.9	0	1		1	0	1	0	0	0	0	0	0	0			avelina
2	2011-05-31	0	1	7727	1	0	38		Lurdes Antonio	2		16	11	1993	18	4	36.5	0	1		1	0	0	1	14	0	0	0	0	510	219.608		avelina
2	2011-05-31	0	1	7645	1	0	31		Lucia Antonio	2				1992	19	4	37.8	1	0		1	0	0	1	4	0	0	0	0	502	63.745		avelina
3	2011-05-31	0	1	7670	1	0	50		Osvaldo Pedro	1				1990	21	5	37	0	1		0	1	0	1	343	0	0	0	0	503	5455.27		avelina
2	2011-05-31	0	1	7413	1	0	28		Piedade Joao	2		5	2	1989	22	5	37.5	1	0		1	0	0	1	4	0	0	0	0	511	62.6223		avelina
2	2011-05-31	0	1	7407	1	0	23		Luisa Manuel	2				1954	57	6	36.4	0	1		1	0	0	1	21	0	0	0	0	522	321.839		avelina
1	2011-05-31	0	1	7715	1	0	19		Miguel Ricardo	1		8	4	1974	37	6	36.5	0	1		1	0	0	1	12	0	0	0	0	514	186.77		avelina
2	2011-05-31	0	1	7458	1	0	32		Jorge Pedro	1		11	13	1958	53	6	36.5	0	1		1	0	0	1	7	0	0	0	0	508	110.236		avelina
2	2011-05-31	0	1	7621	1	0	25		Maria Joao	2				1935	76	6	36.8	0	1		1	0	0	1	5	0	0	0	0	519	77.0713		avelina
3	2011-05-31	0	1	7106	1	0	47		Teresa Jose	2				1945	66	6	36.9	0	1		0	1	1	0	0	0	0	0	0	0			avelina
3	2011-05-31	0	1	7227	1	0	49		Dulce Joaquim	2		30	3	1975	36	6	36.6	0	1		0	1	1	0	0	0	0	0	0	0			avelina
3	2011-05-31	0	1	7410	1	0	51		Feliciano Antonio	1				1940	71	6	37.3	0	1		0	1	1	0	0	0	0	0	0	0			avelina
3	2011-05-31	0	1	7621	1	0	45		Antonio de Castro	1				1931	80	6	36.5	0	1		0	1	1	0	0	0	0	0	0	0			avelina
2	2011-05-31	0	1	7344	1	0	21		Ricardo Elias	1				1942	69	6	37	0	1		1	0	1	0	0	0	0	0	0	0			avelina
2	2011-05-31	0	1	7408	1	0	22		Amelia Ricardo	2				1964	47	6	36.4	0	1		1	0	1	0	0	0	0	0	0	0			avelina
2	2011-05-31	0	1	7409	1	0	20		Miguel Sarmento	1				1938	73	6	36.5	0	1		1	0	1	0	0	0	0	0	0	0			avelina
3	2011-05-31	0	1	7458	1	0	44		Francisco Tinga	1		6	7	1957	54	6	36.9	0	1		1	0	1	0	0	0	0	0	0	0			avelina
2	2011-05-31	0	1	7458	1	0	33		Marcelina Domingos	2				1954	57	6	36.5	0	1		1	0	1	0	0	0	0	0	0	0			avelina
3	2011-05-31	0	1	7493	1	0	48		Maria Fernando	2				1968	43	6	36.1	0	1		1	0	1	0	0	0	0	0	0	0			avelina
3	2011-05-31	0	1	7621	1	0	46		Joana Timoteo	2				1964	47	6	36.6	0	1		1	0	1	0	0	0	0	0	0	0			avelina
2	2011-05-31	0	1	7621	1	0	24		Josefa Joao	2				1946	65	6	36.3	0	1		1	0	1	0	0	0	0	0	0	0			avelina
2	2011-05-31	0	1	7727	1	0	36		Isabel Pedro	2				1967	44	6	36.1	0	1		1	0	1	0	0	0	0	0	0	0			avelina
2	2011-05-31	0	1	7671/7474	1	0	35		Olga Rodrigues	2				1975	36	6	37.2	0	1		1	0	1	0	0	0	0	0	0	0			avelina
3	2011-05-31	0	1		1	0	39		Helena Mateus	2							37.4	0	1		0	1	0	1	59	0	0	0	0	504	936.508		avelina
3	2011-05-31	0	1	7238	1	0	41		Marta Manuel	2							37	0	1		0	1	1	0	0	0	0	0	0	0			avelina
2	2011-05-31	0	1	7413	1	0	27		Judite Antonio	2							36.8	0	1		0	1	1	0	0	0	0	0	0	0			avelina
2	2011-05-31	0	1	7474	1	0	34		Josefa Joao	2							36.7	0	1		0	1	1	0	0	0	0	0	0	0			avelina
3	2011-05-31	0	1	7493	1	0	43		Maria Fernando	2							36.9	0	1		0	1	1	0	0	0	0	0	0	0			avelina
3	2011-05-31	0	1		1	0	42		Joaquina Antonio	2							37.2	0	1		0	1	1	0	0	0	0	0	0	0			avelina
3	2011-05-31	0	1		1	0	40		Guilhermina Antonio	2							37	0	1		0	1	1	0	0	0	0	0	0	0			avelina
2	2011-05-31	0	1		1	0	26		Teresa Xavier	2							36.5	0	1		1	0	1	0	0	0	0	0	0	0			avelina
6	2011-06-01	0	1	Era 7268	1	0	97		Aucide Dercio	1		24	2	2010	1	1	37.6	1	0		1	0	1	0	0	0	0	0	0	0			avelina
5	2011-06-01	0	1		1	0	81		Paula Ventura	2		17	10	1995	16	4	36.8	0	1		0	1	0	1	13	0	0	0	0	527	197.343		avelina
5	2011-06-01	0	1		1	0	71		Cardelino Arsenio	1				1992	19	4	36.9	0	1		1	0	0	1	4	0	0	0	0	516	62.0155		avelina
5	2011-06-01	0	1	7462	1	0	80		Euclidio Admiro	1		24	4	1996	15	4	36.9	0	1		1	0	0	1	3	0	0	0	0	507	47.3373		avelina
5	2011-06-01	0	1	7072	1	0	87		Amancio Lazaro	1				1992	19	4	36.9	0	1		0	1	1	0	0	0	0	0	0	0			avelina
5	2011-06-01	0	1		1	0	75		Pedro Domingos	1		28	3	1993	18	4	36.9	0	1		0	1	1	0	0	0	0	0	0	0			avelina
5	2011-06-01	0	1		1	0	89		Caetano Miguel	1		27	11	1992	19	4	36.9	0	1		0	1	1	0	0	0	0	0	0	0			avelina
5	2011-06-01	0	1		1	0	78		Nelio Lucas Mateus	1		5	5	2001	10	4	36.6	0	1		0	1	1	0	0	0	0	0	0	0			avelina
6	2011-06-01	0	1		1	0	95		Pascoal Jose	1				1998	13	4	36.2	0	1		0	1	1	0	0	0	0	0	0	0			avelina
4	2011-06-01	0	1	7101	1	0	61		Adercio Francisco	1		8	3	1995	16	4	36.6	0	1		1	0	1	0	0	0	0	0	0	0			avelina
6	2011-06-01	0	1	f.sr paulo	1	0	90		Amilton Paulo	1		15	7	1991	20	5	36.5	0	1		0	1	0	1	3	0	0	0	0	510	47.0588		avelina
5	2011-06-01	0	1	7024	1	0	85		Clesio Paulo	1		16	3	1987	24	5	36.8	0	1		0	1	1	0	0	0	0	0	0	0			avelina
5	2011-06-01	0	1	7177	1	0	79		Amade Augusto	1		6	10	1986	25	5	36.1	0	1		0	1	1	0	0	0	0	0	0	0			avelina
5	2011-06-01	0	1		1	0	88		Adercio Miguel	1		30	9	1989	22	5	36.7	0	1		0	1	1	0	0	0	0	0	0	0			avelina
4	2011-06-01	0	1		1	0	62		Ermenegildo Salomao	1		26	10	1990	21	5	36	0	1		0	1	1	0	0	0	0	0	0	0			avelina
5	2011-06-01	0	1	7071	1	0	84		Adercio Lazaro	1		30	3	1988	23	5	36.1	0	1		1	0	1	0	0	0	0	0	0	0			avelina
5	2011-06-01	0	1	7082	1	0	86		Acacio Antonio	1		9	8	1991	20	5	36	0	1		1	0	1	0	0	0	0	0	0	0			avelina
4	2011-06-01	0	1	7263	1	0	58		Inocencia Caetano	2		22	10	1987	24	5	36.5	0	1		1	0	1	0	0	0	0	0	0	0			avelina
6	2011-06-01	0	1	7274	1	0	106		Luis Joaquim	1		6	2	1988	23	5	36.7	0	1		1	0	1	0	0	0	0	0	0	0			saul
5	2011-06-01	0	1	7342	1	0	76		Valdimiro Antonio	1		9	12	1987	24	5	36.6	0	1		1	0	1	0	0	0	0	0	0	0			avelina
5	2011-06-01	0	1	7426	1	0	83		Dercio Paulo	1		17	10	1982	29	5	36.4	0	1		1	0	1	0	0	0	0	0	0	0			avelina
4	2011-06-01	0	1	7230	1	0	60		Baptista Feliciano	1		26	4	1979	32	6	36.5	0	1		0	1	0	1	11	0	0	0	0	505	174.257		avelina
6	2011-06-01	0	1	7687	1	0	99		Teresa Manuel	2				1936	75	6	36	0	1		1	0	0	1	1	0	0	0	0	502	15.9363		avelina
4	2011-06-01	0	1	7246	1	0	52		Miguel Jose	1		15	8	1964	47	6	36.4	0	1		0	1	1	0	0	0	0	0	0	0			avelina
6	2011-06-01	0	1	7602	1	0	92		Elisa Timanhane	2				1947	64	6	36	0	1		0	1	1	0	0	0	0	0	0	0			avelina
6	2011-06-01	0	1		1	0	100		Julio Sarmento	1				1951	60	6	37.1	0	1		0	1	1	0	0	0	0	0	0	0			avelina
6	2011-06-01	0	1		1	0	98		Angelica Jaime	2				1976	35	6	37	0	1		0	1	1	0	0	0	0	0	0	0			avelina
6	2011-06-01	0	1		1	0	102		Andre Romao Andro	1		6	5	1975	36	6	36.9	0	1		0	1	1	0	0	0	0	0	0	0			saul
4	2011-06-01	0	1		1	0	59		Guilherme Francisco	1		22	11	1956	55	6	36.6	0	1		0	1	1	0	0	0	0	0	0	0			avelina
4	2011-06-01	0	1	7022	1	0	67		Paulo Alfeu Buntao	1		25	11	1960	51	6	36.9	0	1		1	0	1	0	0	0	0	0	0	0			avelina
5	2011-06-01	0	1	7053	1	0	82		Angelica Luis	2				1959	52	6	36.3	0	1		1	0	1	0	0	0	0	0	0	0			avelina
4	2011-06-01	0	1	7380	1	0	56		Ivone Caetano	2		8	12	1981	30	6	36	0	1		1	0	1	0	0	0	0	0	0	0			avelina
6	2011-06-01	0	1	7605	1	0	93		Fortunato J.Baptista	1				1932	79	6	36.7	0	1		1	0	1	0	0	0	0	0	0	0			avelina
4	2011-06-01	0	1	7691	1	0	66		Pedro Manguaula	1				1925	86	6	36.2	0	1		1	0	1	0	0	0	0	0	0	0			avelina
6	2011-06-01	0	1	Era 7268	1	0	96		Judite Joaquim	2		17	3	1971	40	6	36	0	1		1	0	1	0	0	0	0	0	0	0			avelina
4	2011-06-01	0	1		1	0	70		Sergio Alberto	1				1980	31	6	36.9	0	1		1	0	1	0	0	0	0	0	0	0			avelina
6	2011-06-01	0	1		1	0	94		Pascoal Patricio	1		23	9	1937	74	6	36.2	0	1		1	0	1	0	0	0	0	0	0	0			avelina
4	2011-06-01	0	1		1	0	57		Gloria Manuel	2		7	3	1981	30	6	36.1	0	1		1	0	1	0	0	0	0	0	0	0			avelina
8	2011-06-02	0	1		1	0	137		Luis Ronaldo	1					1.58	1	37	0	1		1	0	0	1	516	0	0	0	0	377	10949.6		saul
7	2011-06-02	0	1	7329	1	0	118		Mae: Maria Jose	2					1.58	1	36.6	0	1		1	0	0	1	13	0	0	0	0	503	206.759		saul
8	2011-06-02	0	1		1	0	128		Zito Teles	1		16	9	2010	1	1	36.4	0	1		1	0	1	0	0	0	0	0	0	0			saul
7	2011-06-02	0	1		1	0	123		Armando Jose	1					4	2	37.1	0	1		0	1	0	1	522	0	0	0	0	231	18077.9		saul
7	2011-06-02	0	1	7146	1	0	120		Alex Antonio	1		9	10	2007	4	2	36.9	0	1		0	1	0	1	83	0	0	0	0	508	1307.09		saul
7	2011-06-02	0	1		1	0	117		Custodio Uliamo	1		9	10	2009	2	2	37.1	0	1				1	0	0	0	0	0	0	0			saul
8	2011-06-02	0	1	7237	1	0	142		Renalda Candido	2		1	2	2009	2	2	36.9	0	1		0	1	1	0	0	0	0	0	0	0			saul
8	2011-06-02	0	1		1	0	135		Sagito Momade	1		10	8	2008	3	2	36.5	0	1		0	1	1	0	0	0	0	0	0	0			saul
8	2011-06-02	0	1		1	0	136		Chelton Jose	1		24	7	2009	2	2	37	0	1				1	0	0	0	0	0	0	0			saul
7	2011-06-02	0	1		1	0	121		Minercia Teles	2		11	11	2006	5	3	37.4	0	1		0	1	0	1	573	0	0	0	0	151	30357.6		saul
7	2011-06-02	0	1		1	0	116		Yurca Pinto	2		13	9	2006	5	3	37.1	0	1		1	0	0	1	173	0	0	0	0	523	2646.27		saul
7	2011-06-02	0	1	7149	1	0	124		Ilodia Venancio	2				2004	7	3	36.6	0	1		0	1	0	1	34	0	0	0	0	529	514.178		saul
8	2011-06-02	0	1	7205	1	0	130		Manuel Nelson	1		16	10	2004	7	3	37.3	0	1		0	1	0	1	17	0	0	0	0	515	264.078		saul
7	2011-06-02	0	1	7151	1	0	126		Anabela Arnaldo	2		13	7	2003	8	3	36.9	0	1		0	1	0	1	14	0	0	0	0	516	217.054		saul
7	2011-06-02	0	1		1	0	125		Victor Teles	1		28	8	2003	8	3	37	0	1		0	1	0	1	9	0	0	0	0	502	143.426		saul
8	2011-06-02	0	1	7202	1	0	143		Laura Armando	2		6	3	2002	9	3	36.5	0	1		0	1	1	0	0	0	0	0	0	0			saul
8	2011-06-02	0	1		1	0	133		Angelo Joaquim	1					9	3	36.7	0	1		0	1	1	0	0	0	0	0	0	0			saul
9	2011-06-02	0	1	7235	1	0	158		Dadiva Pedro	2					10	4	36.3	0	1	25.5	1	0	0	1	404	0	0	0	0	503	6425.45		saul
9	2011-06-02	0	1	7224	1	0	164		Sergio Jaime	1					11	4	36.4	0	1	35.5	1	0	0	1	82	0	0	0	0	501	1309.38		saul
9	2011-06-02	0	1		1	0	155		Maria Fortunato	2					11	4	36.5	0	1	25.2	0	1	0	1	30	0	0	0	0	518	463.32		saul
9	2011-06-02	0	1	7150	1	0	165		Rosita Joao	2					12	4	36.8	0	1	27.1	0	1	0	1	9	0	0	0	0	515	139.806		saul
9	2011-06-02	0	1	7286	1	0	157		Felizarda Joao	2					12	4	37	0	1	34.1	0	1	0	1	8	0	0	0	0	501	127.745		saul
9	2011-06-02	0	1		1	0	153		Ilda Jose	2					12	4	35.8	0	1	33.5	0	1	0	1	4	0	0	0	0	505	63.3663		saul
9	2011-06-02	0	1		1	0	160		Augusto Artur	1					11	4	36.7	0	1	27	1	0	0	1	2	0	0	0	0	506	31.6206		saul
9	2011-06-02	0	1	7084	1	0	161		Florinda Antonio	2					11	4	36.4	0	1	33.6	0	1	1	0	0	0	0	0	0	0			saul
8	2011-06-02	0	1	7140	1	0	140		Otilia Manuel	2		14	3	1996	15	4	37.1	0	1		0	1	1	0	0	0	0	0	0	0			saul
9	2011-06-02	0	1	7470	1	0	156		Mercia Sergio	2					11	4	36.4	0	1	25.2	0	1	1	0	0	0	0	0	0	0			saul
8	2011-06-02	0	1	7622	1	0	131		Florencio Antonio	1		13	9	1997	14	4	37.3	0	1		0	1	1	0	0	0	0	0	0	0			saul
8	2011-06-02	0	1	7644	1	0	141		Amelia Alberto	2		17	3	1995	16	4	37.3	0	1		0	1	1	0	0	0	0	0	0	0			saul
8	2011-06-02	0	1	7726	1	0	132		Antonio Joaquim	1					12	4	36.8	0	1		0	1	1	0	0	0	0	0	0	0			saul
9	2011-06-02	0	1		1	0	163		Nina Francelino	2					13	4	36.6	0	1	29.6	0	1	1	0	0	0	0	0	0	0			saul
9	2011-06-02	0	1	7258	1	0	150		Lucia Jose Bato	2					11	4	36.6	0	1	35.5	1	0	1	0	0	0	0	0	0	0			saul
9	2011-06-02	0	1		1	0	149		Joana Fernando	2					10	4	36.8	0	1	27.1	1	0	1	0	0	0	0	0	0	0			saul
9	2011-06-02	0	1		1	0	162		Juvencio Beatriz	1					13	4	36.7	0	1	43.5	1	0	1	0	0	0	0	0	0	0			saul
8	2011-06-02	0	1		1	0	134		Helena Frederico	2		24	7	1985	26	5	37.3	0	1		1	0	0	1	423	0	0	0	0	521	6495.2		saul
8	2011-06-02	0	1	7206	1	0	138		Leonilde Afonso	2		3	11	1986	25	5	37	0	1		1	0	1	0	0	0	0	0	0	0			saul
7	2011-06-02	0	1		1	0	113		Sergio Ricardo	1		15	6	1990	21	5	37	0	1		1	0	1	0	0	0	0	0	0	0			saul
8	2011-06-02	0	1		1	0	146		Rosa Joao	2				1990	21	5	36.8	0	1		1	0	1	0	0	0	0	0	0	0			saul
9	2011-06-02	0	1	7146	1	0	147		Victoria Venancio	2		24	9	1980	31	6	35.5	0	1		1	0	0	1	12	0	0	0	0	501	191.617		saul
7	2011-06-02	0	1	7317	1	0	114		Jose Jacinto	1		16	6	1975	36	6	36.7	0	1		1	0	0	1	4	0	0	0	0	500	64		saul
7	2011-06-02	0	1		1	0	112		Bazilio R.Jose	1				1970	41	6	36.9	0	1		0	1	1	0	0	0	0	0	0	0			saul
7	2011-06-02	0	1		1	0	115		Custodio Rafael	1		15	1	1962	49	6	36.6	0	1		0	1	1	0	0	0	0	0	0	0			saul
8	2011-06-02	0	1		1	0	144		Manuel Siquisse	1		8	9	1972	39	6	36.6	0	1		0	1	1	0	0	0	0	0	0	0			saul
7	2011-06-02	0	1		1	0	110		Amelia Jorge	2				1977	34	6	37.3	0	1		0	1	1	0	0	0	0	0	0	0			saul
7	2011-06-02	0	1	7069	1	0	111		Luisa Sebastiao	2				1976	35	6	36.9	0	1		1	0	1	0	0	0	0	0	0	0			saul
8	2011-06-02	0	1	7148	1	0	139		Julia Augusto	2				1965	46	6	36.5	0	1		1	0	1	0	0	0	0	0	0	0			saul
8	2011-06-02	0	1		1	0	145		Amelia Arnaldo	2				1955	56	6	37.1	0	1		1	0	1	0	0	0	0	0	0	0			saul
7	2011-06-02	0	1		1	0	109		Armando Dina	1				1951	60	6	35.7	0	1		1	0	1	0	0	0	0	0	0	0			saul
9	2011-06-02	0	1	7009	1	0	151		Quinita Anselmo 2+	2											0	1	1	0	0	0	0	0	0	0			saul
11	2011-06-03	0	1		1	0	196		Menia Juvencio	2		14	10	2009	2	2	36.6	0	1		1	0	1	0	0	0	0	0	0	0			saul
15	2011-06-03	0	1		1	0	279		Elton Jaime	1					8	3	37	0	1		1	0	0	1	516	0	0	0	0	393	10503.8		saul
14	2011-06-03	0	1		1	0	248		Arsenio Antonio	2					7	3	37	0	1				0	1	486	0	0	0	0	521	7462.57		saul
10	2011-06-03	0	1	7062	1	0	177		Delcia Osvaldo	2					6	3	35.6	0	1	16.1	1	0	0	1	266	0	0	0	0	503	4230.62		saul
14	2011-06-03	0	1		1	0	256		Jorge Filipe	1					9	3	36.2	0	1				0	1	238	0	0	0	0	501	3800.4		saul
14	2011-06-03	0	1	7622	1	0	259		Jose Brito	1					9	3	36.3	0	1				0	1	167	0	0	0	0	504	2650.79		saul
14	2011-06-03	0	1		1	0	246		Neima Gonsalves	2					8	3	36.8	0	1		1	0	0	1	59	0	0	0	0	509	927.308		saul
14	2011-06-03	0	1	7470	1	0	245		Edilson Sergio	1					8	3	36	0	1				0	1	57	0	0	0	0	511	892.368		saul
10	2011-06-03	0	1		1	0	176		Ataiza Eduardo	2					6	3	37.1	0	1	19.8	1	0	0	1	55	0	0	0	0	512	859.375		saul
14	2011-06-03	0	1	7202	1	0	249		Salvador Armando	1		19	9	2002	9	3	36.1	0	1				0	1	54	0	0	0	0	524	824.427		saul
15	2011-06-03	0	1	7187	1	0	269		Alirio Rui	1					7	3	36.2	0	1				0	1	39	0	0	0	0	504	619.048		saul
10	2011-06-03	0	1		1	0	182		Eliote Fausto	1					6	3	36.4	0	1	15.9			0	1	37	0	0	0	0	509	581.532		saul
15	2011-06-03	0	1	7474	1	0	261		Ercilo Manuel	1					8	3	36.6	0	1		1	0	0	1	37	0	0	0	0	515	574.757		saul
12	2011-06-03	0	1		1	0	209		Edmilson Joaquim	1					9	3	36.8	0	1		0	1	0	1	31	0	0	0	0	517	479.691		avelina
15	2011-06-03	0	1		1	0	267		Yure de Souza	1					9	3	36.1	0	1				0	1	27	0	0	0	0	516	418.605		saul
15	2011-06-03	0	1	7375	1	0	274		Muler Arlindo	1					9	3	36.3	0	1				0	1	26	0	0	0	0	519	400.771		saul
12	2011-06-03	0	1	7062	1	0	213		Agnaldo Osvaldo	1					9	3	36.4	0	1		1	0	0	1	25	0	0	0	0	514	389.105		avelina
10	2011-06-03	0	1		1	0	183		Nercia Fausto	2					6	3	36.3	0	1	23.4	1	0	0	1	22	0	0	0	0	500	352		saul
13	2011-06-03	0	1		1	0	233		Carolina Pedro	2					7	3	36.9	0	1		1	0	0	1	21	0	0	0	0	518	324.324		avelina
10	2011-06-03	0	1	7109	1	0	174		Fernando Afonso	1					6	3	36.6	0	1	21.8	1	0	0	1	18	0	0	0	0	502	286.853		saul
15	2011-06-03	0	1		1	0	268		Valodio Juliao	1					9	3	36.3	0	1				0	1	17	0	0	0	0	505	269.307		saul
13	2011-06-03	0	1		1	0	241		Diana Rodrigues	2					7	3	36.1	0	1		1	0	0	1	15	0	0	0	0	509	235.756		avelina
14	2011-06-03	0	1		1	0	252		Edilson Feliz	1					7	3	36.4	0	1		1	0	0	1	15	0	0	0	0	513	233.918		saul
10	2011-06-03	0	1	7304	1	0	184		Roberto Carlos	1					6	3	37.3	0	1	20.1	1	0	0	1	13	0	0	0	0	510	203.922		saul
15	2011-06-03	0	1	7706	1	0	264		Isa Joao	2					8	3	36.1	0	1				0	1	12	0	0	0	0	504	190.476		saul
14	2011-06-03	0	1	7411	1	0	255		Sergio Eulidio	1					8	3	36.2	0	1				0	1	11	0	0	0	0	528	166.667		saul
14	2011-06-03	0	1		1	0	250		Felicidade Daniel	2					9	3	36.1	0	1				0	1	10	0	0	0	0	511	156.556		saul
13	2011-06-03	0	1	7201	1	0	232		Isabel Nelson	2					8	3	36.7	0	1		1	0	0	1	9	0	0	0	0	507	142.012		avelina
14	2011-06-03	0	1		1	0	260		Alfeu Manuel	1					9	3	36.8	0	1				0	1	8	0	0	0	0	504	126.984		saul
11	2011-06-03	0	1		1	0	188		Juvencia Virgilio	2					6	3	36.9	0	1	25.4	0	1	0	1	8	0	0	0	0	515	124.272		saul
13	2011-06-03	0	1		1	0	238		Auzenda Joao	2					8	3	36.8	0	1		1	0	0	1	8	0	0	0	0	516	124.031		avelina
12	2011-06-03	0	1	7246	1	0	207		Jose Miguel	1					8	3	36.8	0	1		0	1	0	1	8	0	0	0	0	524	122.137		avelina
13	2011-06-03	0	1		1	0	234		Neto Ernesto	1					7	3	36.6	0	1		0	1	0	1	7	0	0	0	0	510	109.804		avelina
13	2011-06-03	0	1		1	0	228		Dorca Daniel	2					7	3	36.4	0	1		1	0	0	1	7	0	0	0	0	512	109.375		avelina
12	2011-06-03	0	1		1	0	204		Anastancia Amelia	2					9	3	36.8	0	1		0	1	0	1	6	0	0	0	0	512	93.75		avelina
13	2011-06-03	0	1		1	0	236		Edilson Joaquim	1					7	3	36.6	0	1		0	1	0	1	5	0	0	0	0	505	79.2079		avelina
13	2011-06-03	0	1	7289	1	0	229		Juvencia Luis	2					8	3	36.6	0	1		1	0	0	1	3	0	0	0	0	504	47.619		avelina
14	2011-06-03	0	1		1	0	258		Arsenio Herculano	1					9	3	36.4	0	1				0	1	3	0	0	0	0	511	46.9667		saul
12	2011-06-03	0	1		1	0	215		Noemia Guilherme	2					9	3	36.5	0	1		1	0	0	1	2	0	0	0	0	503	31.8091		avelina
13	2011-06-03	0	1		1	0	227		Ana Emidio	2					8	3	36.5	0	1		0	1	0	1	2	0	0	0	0	524	30.5344		avelina
12	2011-06-03	0	1		1	0	222		Nilsia Luis	2					9	3	36.1	0	1		1	0	0	1	1	0	0	0	0	504	15.873		avelina
12	2011-06-03	0	1	7279	1	0	221		Vina Caetano	2					9	3	36.2	0	1				0	1	1	0	0	0	0	515	15.534		avelina
12	2011-06-03	0	1	7031	1	0	210		Riston Adelto	1		1	3	2006	5	3	36.4	0	1		0	1	1	0	0	0	0	0	0	0			avelina
13	2011-06-03	0	1	7083	1	0	235		Paulo Dercio	1					7	3	36.7	0	1		0	1	1	0	0	0	0	0	0	0			avelina
11	2011-06-03	0	1	7109	1	0	198		Taila Afonso	2		4	4	2002	9	3	36.6	0	1		0	1	1	0	0	0	0	0	0	0			avelina
13	2011-06-03	0	1	7279	1	0	237		Edson Caetano	1					7	3	37	0	1		0	1	1	0	0	0	0	0	0	0			avelina
10	2011-06-03	0	1	7380	1	0	181		Neusia Paulo	2					6	3	36.5	0	1	19.9	0	1	1	0	0	0	0	0	0	0			saul
13	2011-06-03	0	1		1	0	239		Suleimano Zito	1					7	3	36.8	0	1		0	1	1	0	0	0	0	0	0	0			avelina
10	2011-06-03	0	1		1	0	179		Denilson Zeca	1					6	3	36.6	0	1	15.1	0	1	1	0	0	0	0	0	0	0			saul
11	2011-06-03	0	1	7013	1	0	201		Tshefe A. Da Fonseca	1				2002	9	3	35.4	0	1		1	0	1	0	0	0	0	0	0	0			avelina
14	2011-06-03	0	1	7065	1	0	242		Edno Luisa Sergio	1					7	3	36.6	0	1		1	0	1	0	0	0	0	0	0	0			saul
11	2011-06-03	0	1		1	0	185		Carvalho Araujo	1					6	3	37.3	0	1	25.4	1	0	1	0	0	0	0	0	0	0			saul
15	2011-06-03	0	1		1	0	272		Zacarias Raul	1					8	3	36.9	0	1		1	0	1	0	0	0	0	0	0	0			saul
15	2011-06-03	0	1		1	0	278		Teresa Domingos	2					9	3	36.5	0	1		1	0	1	0	0	0	0	0	0	0			saul
10	2011-06-03	0	1		1	0	175		Edson Junior Jorge	1					6	3	36.4	0	1	18.5	1	0	1	0	0	0	0	0	0	0			saul
10	2011-06-03	0	1		1	0	180		Milton da Judite	1					6	3	36.3	0	1	14.8	1	0	1	0	0	0	0	0	0	0			saul
15	2011-06-03	0	1		1	0	266		Gecson Paulo	1					8	3	36.3	0	1		1	0	1	0	0	0	0	0	0	0			saul
15	2011-06-03	0	1		1	0	276		Egnercia Anibal	2					8	3	36.2	0	1		1	0	1	0	0	0	0	0	0	0			saul
14	2011-06-03	0	1	7436	1	0	243		Olivia Galvao	2					8	3	36.3	0	1				1	0	0	0	0	0	0	0			saul
15	2011-06-03	0	1		1	0	275		Yuren Gracio	1					7	3	36.7	0	1				1	0	0	0	0	0	0	0			saul
16	2011-06-03	0	1		1	0	280		Acacio Micas	1					7	3	36.7	0	1				1	0	0	0	0	0	0	0			saul
15	2011-06-03	0	1		1	0	277		Luzdencia Ernesto	2					9	3	36.6	0	1				1	0	0	0	0	0	0	0			saul
15	2011-06-03	0	1		1	0	270		Acacio J.F.Butao	1					8	3	36.1	0	1				1	0	0	0	0	0	0	0			saul
15	2011-06-03	0	1		1	0	271		Irene Mateus	2					10	4	36	0	1				0	1	549	0	0	0	0	327	13431.2		saul
15	2011-06-03	0	1		1	0	262		Virginia Antonio	2					10	4	36.1	0	1		0	1	0	1	260	0	0	0	0	510	4078.43		saul
13	2011-06-03	0	1	7096	1	0	223		Edmundo Ventura	1					10	4	36.5	0	1		0	1	0	1	193	0	0	0	0	510	3027.45		avelina
12	2011-06-03	0	1		1	0	211		Joaquim da Joana	1					11	4	36.3	0	1		1	0	0	1	75	0	0	0	0	509	1178.78		avelina
14	2011-06-03	0	1	7203	1	0	253		Albertina Vasco	2					10	4	36.3	0	1				0	1	64	0	0	0	0	517	990.329		saul
12	2011-06-03	0	1	7192	1	0	212		Juvencio Tiago	1					10	4	36.4	0	1		1	0	0	1	39	0	0	0	0	502	621.514		avelina
14	2011-06-03	0	1	7237	1	0	254		Miguel Eduardo	1					12	4	36.3	0	1				0	1	34	0	0	0	0	528	515.152		saul
12	2011-06-03	0	1		1	0	218		Edilson Virgilio	2					10	4	35.9	0	1				0	1	19	0	0	0	0	524	290.076		avelina
13	2011-06-03	0	1		1	0	225		Elcidio Jaime	1					11	4	36.8	0	1		1	0	0	1	16	0	0	0	0	502	254.98		avelina
10	2011-06-03	0	1	7348	1	0	171		Maria Sergio	2					10	4	36.6	0	1	26.8	0	1	0	1	16	0	0	0	0	528	242.424		saul
10	2011-06-03	0	1		1	0	168		Luisa Caetano	2					13	4	36.9	0	1	30.3	0	1	0	1	13	0	0	0	0	516	201.55		saul
12	2011-06-03	0	1		1	0	216		Fernando Rui	1					12	4	36.1	0	1		1	0	0	1	12	0	0	0	0	507	189.349		avelina
10	2011-06-03	0	1		1	0	172		Antonio Emidio	1					11	4	36.6	0	1	58.3	0	1	0	1	12	0	0	0	0	508	188.976		saul
11	2011-06-03	0	1	7200	1	0	203		Isabel Antonio Jose	2					12	4	36.9	0	1		0	1	0	1	11	0	0	0	0	530	166.038		avelina
12	2011-06-03	0	1		1	0	205		Sergio Joaquim	1					13	4	36.7	0	1		0	1	0	1	5	0	0	0	0	508	78.7402		avelina
12	2011-06-03	0	1	7251	1	0	220		Tina Januario	2					10	4	36.3	0	1		0	1	0	1	5	0	0	0	0	509	78.5855		avelina
12	2011-06-03	0	1		1	0	208		Helio Carlos	1					11	4	36	0	1		0	1	0	1	3	0	0	0	0	503	47.7137		avelina
12	2011-06-03	0	1	7246	1	0	219		Amelia Miguel	2					12	4	36.3	0	1				0	1	1	0	0	0	0	503	15.9046		avelina
10	2011-06-03	0	1	7259	1	0	169		Ivo Jose	1					11	4	36.1	0	1	31.5	0	1	1	0	0	0	0	0	0	0			saul
10	2011-06-03	0	1	7377	1	0	166		Etelevino Herculano	1					11	4	36.9	0	1	30.1	0	1	1	0	0	0	0	0	0	0			saul
12	2011-06-03	0	1		1	0	206		Euclesio Baptista	1					14	4	36.6	0	1		0	1	1	0	0	0	0	0	0	0			avelina
10	2011-06-03	0	1		1	0	170		Delto Joao	1					12	4	36.5	0	1	30.1	0	1	1	0	0	0	0	0	0	0			saul
11	2011-06-03	0	1		1	0	202		Acletia Admiro	2				2001	10	4	35.9	0	1		0	1	1	0	0	0	0	0	0	0			avelina
12	2011-06-03	0	1	7178	1	0	217		Fernando Miguel	1					13	4	36.3	0	1		1	0	1	0	0	0	0	0	0	0			avelina
10	2011-06-03	0	1		1	0	167		Sonia Carlos	2					10	4	37.1	0	1	36.4	1	0	1	0	0	0	0	0	0	0			saul
14	2011-06-03	0	1	7492	1	0	257		Edson Jose	1					10	4	36.2	0	1				1	0	0	0	0	0	0	0			saul
15	2011-06-03	0	1	7678	1	0	263		Cacilda Manuel	2					10	4	36.8	0	1				1	0	0	0	0	0	0	0			saul
16	2011-06-03	0	1		1	0	282		Marta Humberto	2		17	4	1998	13	4	37	0	1				1	0	0	0	0	0	0	0			saul
11	2011-06-03	0	1	7261	1	0	197		Joaquina Azarias	2					23	5	36.6	0	1		1	0	0	1	3	0	0	0	0	501	47.9042		saul
11	2011-06-03	0	1		1	0	199		Benisia Samuel	2		29	3	1991	20	5	36.8	0	1				1	0	0	0	0	0	0	0			avelina
11	2011-06-03	0	1	7183	1	0	194		Afonso Joaquim	1		12	7	1958	53	6	36.4	0	1	70.6	1	0	1	0	0	0	0	0	0	0			saul
11	2011-06-03	0	1		1	0	192		Sebastiao J.Nhacassane	1		25	12	1945	66	6	36.5	0	1	68.2			1	0	0	0	0	0	0	0			saul
11	2011-06-03	0	1		1	0	191		Joao Patricio	1		29	5	1933	78	6	36.4	0	1	83.5			1	0	0	0	0	0	0	0			saul
11	2011-06-03	0	1		1	0	200		Carolina Nguila	2				1932	79	6	36.3	0	1				1	0	0	0	0	0	0	0			avelina
11	2011-06-03	0	1		1	0	193		Januario Fortunato	1		8	13	1981	30	6	36.2	0	1	67.4			1	0	0	0	0	0	0	0			saul
16	2011-06-03	0	1		1	0	281		Paulina Jose	2		5	5	1976	35	6	36.1	0	1				1	0	0	0	0	0	0	0			saul
15	2011-06-03	0	1		1	0	273		Juvencia Matias	2							36.6	0	1		1	0	0	1	318	0	0	0	0	504	5047.62		saul
13	2011-06-03	0	1		1	0	230		Teresa Bernardo	2							37.1	0	1		1	0	0	1	61	0	0	0	0	511	954.99		avelina
13	2011-06-03	0	1		1	0	231		Dionisio Domingos	1							36.9	0	1		0	1	0	1	18	0	0	0	0	505	285.149		avelina
14	2011-06-03	0	1		1	0	251		Vinoca Fernando	2							36.9	0	1				0	1	9	0	0	0	0	514	140.078		saul
13	2011-06-03	0	1	7250	1	0	240		Raufo Domingos	1							37.1	0	1		1	0	0	1	1	0	0	0	0	522	15.3257		avelina
11	2011-06-03	0	1	7727	1	0	195		Isabel Pedro Mbangueni	2							37	0	1		1	0	1	0	0	0	0	0	0	0			saul
14	2011-06-03	0	1		1	0	244		Agnaldo Antonio 2+	1													1	0	0	0	0	0	0	0			saul

## Sheet: Visitors
Sheet	Data	Casa #	Resident	Visitor	Slide #	class	PIN/name	Sex	zona	Day	Month	Year	Age	age group	Temperatura	Fever	no fever	Peso	Used net	Negative	pos	Density	Gam	malariae	Globulin	reader	Filtre paper	Tratado?
11	2010-04-22	c branca	0	1	198			m					23	5	36.5	0	1	51.6	s	1	0	0	0	0	0	saul
11	2010-04-22	c branca	0	1	197			m					58	6	36.8	0	1	65.2	n	1	0	0	0	0	0	saul
12	2010-04-22	c branca	0	1	216			m		12	1	1961	49	6	36.1	0	1	58.7		1	0	0	0	0	0	avelina	1
12	2010-04-22	c branca	0	1	215			m		9	9	1973	37	6	35.9	0	1	77.3		0	1	1	1	0	502	avelina	1
4	2011-06-01	guicueleni	0	1	65		Maria da Fatima	2		19	3	1991	20	5	36.8	0	1		s	1	0	0	0	0	0	avelina
4	2011-06-01	guicueleni	0	1	68		Alberto Herculano	1				1982	29	5	36.5	0	1		n	1	0	0	0	0	0	avelina
4	2011-06-01	guicueleni	0	1	69		Joaquim Armando	1					28	5	36.2	0	1		n	1	0	0	0	0	0	avelina
1	2011-05-30	h.m'bene	0	1	13		Joana Xavier	2		5	9	1992	19	4	36.8	0	1	59.7	n	1	0	0	0	0	0	avelina
10	2010-04-22	inhambane	0	1	182			m					73	6	36.7	0	1	61.2		1	0	0	0	0	0	saul
14	2010-04-26	inhambane	0	1	260			m		12	10	1977	33	6	36.2	0	1			1	0	0	0	0	0	avelina	1
14	2010-04-26	inhambane	0	1	259			m		15	12	1979	31	6	35.6	0	1			1	0	0	0	0	0	avelina	1
1	2011-05-30	koche	0	1	14		Jorge Fernando	1					22	5	36.3	0	1	69.3	s	1	0	0	0	0	0	avelina
10	2010-04-22	koche	0	1	179			f					37	6	37.3	0	1	65.4	s	1	0	0	0	0	0	saul	1
14	2010-04-26	koche	0	1	252			m		5	4	1964	46	6	37.2	0	1	61.7		1	0	0	0	0	0	avelina
14	2010-04-26	koche	0	1	248			m		6	12	1974	36	6	36.9	0	1	60.8		1	0	0	0	0	0	avelina
7	2010-04-21	koche	0	1	118			f		16	9	1977	33	6	36.7	0	1	48.2		1	0	0	0	0	0	saul
5	2010-04-21	koche	0	1	83			f					50	6	36.3	0	1	52.7	s	1	0	0	0	0	0	avelina
5	2011-06-01	magumbo	0	1	73		Nelson Francisco	1		9	12	1994	17	4	36.9	0	1			1	0	0	0	0	0	avelina
5	2011-06-01	magumbo	0	1	74		Santos Oliveira	1		16	7	1991	20	5	36.2	0	1		n	1	0	0	0	0	0	avelina
4	2011-06-01	magumbo	0	1	55		Custodio Frederico	1		8	9	1975	36	6	36.7	0	1		s	1	0	0	0	0	0	avelina
15	2010-04-26	massinga	0	1	281			f					19	4	37.3	0	1	61.9		1	0	0	0	0	0	avelina
8	2010-04-21	maxixe	0	1	137			f					8	3	36.5	0	1	24.4	s	1	0	0	0	0	0	saul
10	2011-06-03	professor	0	1	173		Pascoal J.Bonzo	1		7	2	1994	17	4	35.9	0	1	23	n	0	1	0	12	0	504	saul
11	2011-06-03	professor	0	1	190		Francisco Fernando	1		10	5	1958	53	6	36.8	0	1	48.2	s	1	0	0	0	0	0	saul
6	2011-06-01	trabalhador	0	1	108		Nelson Afonso	1		1	3	1992	19	4	36.3	0	1		Rasgou-se	1	0	0	0	0	0	saul
5	2011-06-01	trabalhador	0	1	72		Lucas Joao	1				1991	20	5	36.9	0	1		n	1	0	0	0	0	0	avelina
6	2011-06-01	trabalhador	0	1	101		Manuel da Costa	1		28	5	1982	29	5	36.8	0	1		n	1	0	0	0	0	0	saul
4	2011-06-01	trabalhador	0	1	63		Filipe Raul	1		10	11	1982	29	5	36.2	0	1		n	1	0	0	0	0	0	avelina
6	2011-06-01	trabalhador	0	1	105		Gito Armando	1		28	4	1978	33	6	37.3	0	1		n	1	0	0	0	0	0	saul
6	2011-06-01	trabalhador	0	1	103		Maria Arminda	2		4	4	1977	34	6	37.2	0	1		n	1	0	0	0	0	0	saul
4	2011-06-01	trabalhador	0	1	54		Osvaldo Raul	1		15	12	1978	33	6	36.7	0	1			1	0	0	0	0	0	avelina
6	2011-06-01	trabalhador	0	1	91		Alexandre Jemuane	1				1959	52	6	36.7	0	1		n	0	1	506	0	0	175	avelina
6	2011-06-01	trabalhador	0	1	107		Mario Quelimane	1		9	10	1977	34	6	36.7	0	1			1	0	0	0	0	0	saul
6	2011-06-01	trabalhador	0	1	104		Americo Fernando	1		12	13	1976	35	6	36.4	0	1		s	1	0	0	0	0	0	saul
5	2011-06-01	trabalhador	0	1	77		Antonio Eduardo	1		9	7	1975	36	6	36	0	1		n	1	0	0	0	0	0	avelina
15	2010-04-26	worker	0	1	266			m		30	1	1989	21	5	36.5	0	1		s	1	0	0	0	0	0	avelina
9	2010-04-21	inhambane	0	1	159			m		11	6	1957	53	6	40.1	1	0	67.9		1	0	0	0	0	0	saul
10	2010-04-22	koche	0	1	178			m		10	12	2007	3	2	38.6	1	0	13.7	s	1	0	0	0	0	0	saul

## Sheet: Sheet3
	age group	Fever	No fever	Propn fever	Used net	No net	Propn used net	Negative	Positive	total slides	Propn positive	Gametocyte	propn gametocytes	malariae	proporn malariae	Median density
< 1	1 Total	8	26	0.235294	32	11	0.744186	38	11	49	0.22449	0	0	1	0.0204082	230
1-4	2 Total	13	107	0.108333	61	46	0.570093	119	63	182	0.346154	27	0.148352	3	0.0164835	1131
5-9	3 Total	13	225	0.0546218	88	116	0.431373	219	223	442	0.504525	73	0.165158	14	0.0316742	204
10-19	4 Total	11	231	0.0454545	84	159	0.345679	287	170	457	0.371991	50	0.109409	4	0.00875274	117
20-40	5 Total	4	107	0.036036	81	47	0.632812	160	22	182	0.120879	5	0.0274725	1	0.00549451	62
> 40	6 Total	15	274	0.0519031	199	106	0.652459	325	61	386	0.158031	10	0.0259067	0	0	125

## Sheet: Sheet1
age group	female	male	total humans	proprtion of total population	Negative	Positive	total slides	prop positive	propn at survey	attendance	diagnosed	positive	negative	propn positive	total cases	proportion of total cases
<1	23	20	43	0.0443756	38	11	49	0.22449	0.0288575	342	52	23	8	0.741935	38.5806	0.0460066
1-4	27	39	66	0.0681115	119	63	182	0.346154	0.107185	968	223	121	24	0.834483	186.09	0.221908
5-9	63	56	119	0.122807	219	223	442	0.504525	0.260306	588	159	84	21	0.8	127.2	0.151683
10-19	129	98	227	0.234262	287	170	457	0.371991	0.26914	466	108	52	22	0.702703	75.8919	0.0904994
20 - 39	137	111	248	0.255934	160	22	182	0.120879	0.107185	2435	484	165	143	0.535714	259.286	0.309192
> 40	146	120	266	0.27451	325	61	386	0.158031	0.227326	2051	317	98	107	0.478049	151.541	0.18071
age group	census	prevalence	incidence
<1	0.0443756	0.0288575	0.0460066
1-4	0.0681115	0.107185	0.221908
5-9	0.122807	0.260306	0.151683
10-19	0.234262	0.26914	0.0904994
20 - 39	0.255934	0.107185	0.309192
> 40	0.27451	0.227326	0.18071
age group	total humans	total slides	total cases
<1	43	49	38.5806
1-4	66	182	186.09
5-9	119	442	127.2
10-19	227	457	75.8919
20 - 39	248	182	259.286
> 40	266	386	151.541
age group	prevalence	incidence	prop of prevalence
<1	0.22449	0.741935	0.129763	0.181402
1-4	0.346154	0.834483	0.200089	0.20403
5-9	0.504525	0.8	0.291633	0.195599
10-19	0.371991	0.702703	0.215024	0.17181
20 - 39	0.120879	0.535714	0.0698723	0.130981
> 40	0.158031	0.478049	0.0913474	0.116882
